# Supplementary material for: Metal-organic framework template-guided electrochemical lithography on substrates for SERS sensing applications
Source: Nat Commun. 2023 Sep 20;14:5860. doi: 10.1038/s41467-023-41563-5 (PMC10511444; doi:10.1038/s41467-023-41563-5)
Supplement: Supplementary file 7 — Source Data [file 41467_2023_41563_MOESM7_ESM.xlsx]

## Sheet: Figure 2b
Figure 2b
	2Theta(degree)	UiO film	2Theta(degree)	Simulated	2Theta(degree)	UiO Powders
	5	10493300	7.376	358552000	5	8380800
	5.02	10493300	8.519	96040700	5.02	8380800
	5.04	10493300	12.058	708068	5.04	8380800
	5.06	10253300	14.15	3637710	5.06	8392800
	5.08	10346700	14.782	15963100	5.08	8426400
	5.1	10586700	17.085	14307100	5.1	8383200
	5.12	10257800	18.631	8133450	5.12	8426400
	5.14	9817780	19.119	9091910	5.14	8388000
	5.16	9817780	20.964	1533890	5.16	8244000
	5.18	10026700	22.251	5153040	5.18	8258400
	5.2	9893330	22.251	421633	5.2	8416800
	5.22	10182200	24.253	3401820	5.22	8404800
	5.24	10088900	25.382	7287870	5.24	8419200
	5.26	9906670	25.749	13327200	5.26	8426400
	5.28	9773330	25.749	9764380	5.28	8472000
	5.3	10004400	27.167	189177	5.3	8296800
	5.32	9840000	28.188	3551520	5.32	8179200
	5.34	9613330	28.521	521839	5.34	8126400
	5.36	9417780	29.818	2945100	5.36	8193600
	5.38	9417780	30.758	10952900	5.38	8284800
	5.4	9542220	30.758	3536190	5.4	8150400
	5.42	9768890	31.065	342486	5.42	8056800
	5.44	9386670	32.269	5095000	5.44	7920000
	5.46	9284440	33.147	3307.61	5.46	7936800
	5.48	9311110	33.147	8286580	5.48	7970400
	5.5	9146670	34.565	4510780	5.5	8016000
	5.52	8893330	35.392	541670	5.52	7929600
	5.54	8808890	35.664	502823	5.54	7776000
	5.56	8857780	35.664	6240930	5.56	7735200
	5.58	8795560	36.734	2177640	5.58	7720800
	5.6	9208890	36.734	209966	5.6	7689600
	5.62	9351110	37.52	581199	5.62	7833600
	5.64	9462220	37.52	6021830	5.64	7860000
	5.66	9133330	37.778	467977	5.66	7953600
	5.68	9026670	38.799	3031.41	5.68	7924800
	5.7	8920000	39.549	2888710	5.7	7881600
	5.72	8982220	39.549	1833850	5.72	7735200
	5.74	8942220	39.797	55107.1	5.74	7749600
	5.76	8835560	40.774	5396160	5.76	7663200
	5.78	8600000	41.495	8734.28	5.78	7581600
	5.8	8515560	42.674	1029070	5.8	7543200
	5.82	8706670	43.369	53820.7	5.82	7555200
	5.84	8804440	43.369	6473090	5.84	7473600
	5.86	8791110	43.369	3522600	5.86	7500000
	5.88	8546670	43.598	3034400	5.88	7550400
	5.9	8462220	43.598	6117480	5.9	7584000
	5.92	8502220	44.507	23186.7	5.92	7576800
	5.94	8715560	44.507	6295150	5.94	7593600
	5.96	8453330	45.18	2166580	5.96	7574400
	5.98	8231110	45.18	491230	5.98	7615200
	6	8440000	45.402	83954.4	6	7737600
	6.02	8728890	45.402	2043720	6.02	7785600
	6.04	8311110	46.936	47307.5	6.04	7682400
	6.06	7964440	47.151	128222	6.06	7584000
	6.08	8311110	47.151	48554.6	6.08	7545600
	6.1	8502220	48.008	876653	6.1	7497600
	6.12	8417780	48.642	1574260	6.12	7404000
	6.14	8160000	48.642	2476.73	6.14	7358400
	6.16	8182220	49.687	2252010	6.16	7329600
	6.18	8031110	50.306	1224820	6.18	7384800
	6.2	8111110	50.306	7356680	6.2	7596000
	6.22	8320000	50.306	34435.8	6.22	7689600
	6.24	8400000	50.511	466791	6.24	7692000
	6.26	8266670	50.511	3354140	6.26	7612800
	6.28	8146670	51.325	2024410	6.28	7701600
	6.3	8244440	51.325	412954	6.3	7699200
	6.32	8208890	51.93	2598660	6.32	7639200
	6.34	8106670	51.93	1008540	6.34	7620000
	6.36	8280000	52.13	92230.4	6.36	7704000
	6.38	8475560	52.927	1153800	6.38	7843200
	6.4	8404440	52.927	156184	6.4	7881600
	6.42	8373330	53.519	4283.04	6.42	7968000
	6.44	8644440	53.519	599791	6.44	8035200
	6.46	8835560	53.715	21125.8	6.46	8102400
	6.48	8893330	54.495	212242	6.48	8066400
	6.5	9146670	54.495	330042	6.5	8239200
	6.52	9160000	55.075	3233560	6.52	8272800
	6.54	9000000	55.075	471654	6.54	8239200
	6.56	8764440	56.034	523790	6.56	8438400
	6.58	8911110	56.603	2427560	6.58	8750400
	6.6	9457780	56.792	3960490	6.6	9084000
	6.62	9737780	56.792	2497200	6.62	9295200
	6.64	9755560	56.792	2220880	6.64	9540000
	6.66	9617780	57.545	1217880	6.66	9352800
	6.68	9826670	58.105	234699	6.68	9108000
	6.7	9791110	58.105	1526410	6.7	9105600
	6.72	9795560	58.105	2026920	6.72	9391200
	6.74	9711110	58.105	544565	6.74	9583200
	6.76	9684440	58.291	202919	6.76	9518400
	6.78	9955560	59.031	3777390	6.78	9559200
	6.8	10586700	59.582	946927	6.8	9744000
	6.82	10573300	59.582	521348	6.82	9936000
	6.84	10933300	59.582	1145210	6.84	10039200
	6.86	11395600	59.765	112355	6.86	10096800
	6.88	12266700	59.765	29889.7	6.88	10226400
	6.9	12711100	60.494	486691	6.9	10483200
	6.92	13084400	61.037	1025110	6.92	10701600
	6.94	13884400	61.037	702033	6.94	10766400
	6.96	14933300	61.937	376291	6.96	10953600
	6.98	17040000	62.472	831191	6.98	11431200
	7	19542200	62.472	677163	7	11961600
	7.02	22288900	62.651	381485	7.02	12544800
	7.04	24795600	62.651	3739500	7.04	13519200
	7.06	27737800	63.36	1268.19	7.06	14899200
	7.08	32671100	63.36	998049	7.08	16792800
	7.1	39248900	63.36	749798	7.1	19332000
	7.12	46942200	63.889	2960550	7.12	22334400
	7.14	56288900	63.889	1075450	7.14	25675200
	7.16	66942200	64.065	10920.2	7.16	29995200
	7.18	80097800	64.065	91771.9	7.18	36045600
	7.2	98662200	64.766	529318	7.2	45016800
	7.22	124213000	65.289	174787	7.22	57856800
	7.24	155707000	65.289	782622	7.24	76730400
	7.26	195707000	65.463	252129	7.26	105204000
	7.28	252991000	65.463	66983.8	7.28	151884000
	7.3	319853000	66.156	820420	7.3	226106000
	7.32	388818000	66.156	1095160	7.32	331922000
	7.34	440351000	66.156	16772.4	7.34	421495000
	7.36	472298000	66.673	261454	7.36	388663000
	7.38	474413000	66.673	2661790	7.38	238284000
	7.4	444240000	66.673	28055.7	7.4	91195200
	7.42	385102000	67.531	868317	7.42	34243200
	7.44	313018000	68.043	932399	7.44	24588000
	7.46	239160000	68.043	264757	7.46	21172800
	7.48	170004000	68.043	34001.4	7.48	18590400
	7.5	117102000	68.213	1057270	7.5	16708800
	7.52	83773300	68.213	315879	7.52	15379200
	7.54	62853300	68.892	52920.8	7.54	14356800
	7.56	49111100	69.399	324.577	7.56	13711200
	7.58	38213300	69.568	2271.22	7.58	13084800
	7.6	29911100	69.568	32209.4	7.6	12602400
	7.62	23320000	70.744	82285.4	7.62	12336000
	7.64	18933300	70.744	814745	7.64	11997600
	7.66	16031100	70.744	412366	7.66	11457600
	7.68	13826700	70.744	194274	7.68	10958400
	7.7	12284400	70.911	306798	7.7	10672800
	7.72	10577800	70.911	7735.98	7.72	10437600
	7.74	9497780	71.579	749781	7.74	10262400
	7.76	8688890	71.579	151659	7.76	10195200
	7.78	8342220	72.078	76036.5	7.78	9981600
	7.8	7955560	72.078	156345	7.8	9921600
	7.82	7915560	72.078	295250	7.82	9852000
	7.84	7680000	72.078	41560.6	7.84	9636000
	7.86	7542220	72.907	851229	7.86	9429600
	7.88	7564440	73.402	130083	7.88	9324000
	7.9	7635560	73.402	107077	7.9	9230400
	7.92	7440000	73.567	482834	7.92	9144000
	7.94	7213330	73.567	155068	7.94	9146400
	7.96	7337780	73.567	945934	7.96	9021600
	7.98	7240000	74.225	395625	7.98	8928000
	8	7253330	74.225	195831	8	8848800
	8.02	6760000	74.225	126540	8.02	8829600
	8.04	6506670	74.717	89393	8.04	8836800
	8.06	6226670	74.717	149691	8.06	8930400
	8.08	6253330	74.88	93413.7	8.08	8916000
	8.1	6213330	75.534	147378	8.1	9062400
	8.12	6257780	75.534	64244.5	8.12	9208800
	8.14	6195560	76.023	553199	8.14	9405600
	8.16	6404440	76.023	117013	8.16	9664800
	8.18	6360000	76.023	146340	8.18	10207200
	8.2	6280000	76.186	28090.6	8.2	10668000
	8.22	6168890	76.186	106057	8.22	11116800
	8.24	6480000	76.836	274498	8.24	11642400
	8.26	6720000	77.322	59.9456	8.26	12292800
	8.28	6746670	77.322	20118.4	8.28	13238400
	8.3	6768890	78.131	6758.85	8.3	14227200
	8.32	6724440	78.131	11904	8.32	15828000
	8.34	6751110	78.615	1287490	8.34	17935200
	8.36	6408890	78.615	153163	8.36	21184800
	8.38	6542220	78.615	432.876	8.38	25780800
	8.4	6897780	78.776	193459	8.4	33436800
	8.42	6862220	78.776	250843	8.42	46356000
	8.44	6568890	79.42	24626.6	8.44	67783200
	8.46	6760000	79.42	32160.9	8.46	97552800
	8.48	6902220	79.42	445656	8.48	122321000
	8.5	6755560	79.902	579224	8.5	113916000
	8.52	6546670	79.902	12369	8.52	73420800
	8.54	6257780	79.902	1983250	8.54	32342400
	8.56	6066670	79.902	150197	8.56	15033600
	8.58	6075560	80.062	77436.9	8.58	11714400
	8.6	6257780	80.062	37889.5	8.6	10860000
	8.62	6102220	80.703	1263110	8.62	10087200
	8.64	5924440	81.184	206085	8.64	9398400
	8.66	5826670	81.184	559060	8.66	9028800
	8.68	5720000	81.343	67621.1	8.68	8824800
	8.7	5488890	81.343	617.608	8.7	8426400
	8.72	5440000	81.982	349374	8.72	8095200
	8.74	5822220	82.461	673.118	8.74	7965600
	8.76	6088890	82.461	51076	8.76	7939200
	8.78	5928890	82.461	2049910	8.78	7756800
	8.8	5688890	83.257	749417	8.8	7543200
	8.82	5862220	83.734	49710.1	8.82	7454400
	8.84	6026670	83.734	343807	8.84	7370400
	8.86	5497780	83.893	513582	8.86	7332000
	8.88	5422220	83.893	987437	8.88	7142400
	8.9	5471110	83.893	318463	8.9	7142400
	8.92	5675560	83.893	431362	8.92	7106400
	8.94	5373330	84.529	329474	8.94	7101600
	8.96	5626670	84.529	73618.4	8.96	6921600
	8.98	5626670	85.005	357539	8.98	6892800
	9	5488890	85.005	78683	9	6852000
	9.02	5395560	85.163	353777	9.02	6818400
	9.04	5533330	85.163	4494.83	9.04	6772800
	9.06	5413330	85.797	362276	9.06	6684000
	9.08	5480000	86.272	828269	9.08	6664800
	9.1	5568890	86.272	609690	9.1	6501600
	9.12	5653330	86.272	52440.8	9.12	6460800
	9.14	5488890	86.272	327413	9.14	6336000
	9.16	5551110	86.431	1905.95	9.16	6362400
	9.18	5413330	86.431	64568.2	9.18	6264000
	9.2	5266670	87.064	22134.3	9.2	6388800
	9.22	5560000	87.064	628906	9.22	6355200
	9.24	5728890	87.064	13996.9	9.24	6304800
	9.26	5546670	87.539	315841	9.26	6244800
	9.28	5115560	87.539	29279.2	9.28	6261600
	9.3	5164440	87.539	451031	9.3	6084000
	9.32	5364440	88.329	43758.8	9.32	6038400
	9.34	5217780	88.803	437317	9.34	5904000
	9.36	5080000	88.803	856011	9.36	5870400
	9.38	5400000	88.962	278717	9.38	5774400
	9.4	5768890	88.962	468060	9.4	5748000
	9.42	5760000	88.962	1053870	9.42	5505600
	9.44	5546670	88.962	2115350	9.44	5503200
	9.46	5657780	89.594	98787.4	9.46	5599200
	9.48	5728890	89.594	148873	9.48	5632800
	9.5	5813330	89.594	83842.4	9.5	5464800
	9.52	5622220			9.52	5215200
	9.54	5462220			9.54	5198400
	9.56	5266670			9.56	5174400
	9.58	5062220			9.58	5143200
	9.6	4951110			9.6	5030400
	9.62	5013330			9.62	5124000
	9.64	5066670			9.64	5011200
	9.66	5217780			9.66	4864800
	9.68	5364440			9.68	4761600
	9.7	5377780			9.7	4917600
	9.72	5004440			9.72	4828800
	9.74	4577780			9.74	4778400
	9.76	4586670			9.76	4752000
	9.78	4466670			9.78	4816800
	9.8	4408890			9.8	4747200
	9.82	4391110			9.82	4696800
	9.84	4928890			9.84	4624800
	9.86	5204440			9.86	4550400
	9.88	5262220			9.88	4476000
	9.9	5266670			9.9	4497600
	9.92	5088890			9.92	4519200
	9.94	4853330			9.94	4617600
	9.96	4631110			9.96	4560000
	9.98	4648890			9.98	4504800
	10	4880000			10	4363200
	10.02	5062220			10.02	4344000
	10.04	5053330			10.04	4363200
	10.06	4946670			10.06	4423200
	10.08	5004440			10.08	4413600
	10.1	5008890			10.1	4440000
	10.12	4671110			10.12	4449600
	10.14	4640000			10.14	4341600
	10.16	4795560			10.16	4192800
	10.18	4906670			10.18	4142400
	10.2	4826670			10.2	4252800
	10.22	4751110			10.22	4341600
	10.24	4653330			10.24	4346400
	10.26	4680000			10.26	4248000
	10.28	4871110			10.28	4197600
	10.3	4622220			10.3	4236000
	10.32	4542220			10.32	4209600
	10.34	4906670			10.34	4190400
	10.36	5195560			10.36	4214400
	10.38	4591110			10.38	4219200
	10.4	4351110			10.4	4190400
	10.42	4777780			10.42	4245600
	10.44	5102220			10.44	4260000
	10.46	4897780			10.46	4137600
	10.48	4653330			10.48	4065600
	10.5	4862220			10.5	4087200
	10.52	4822220			10.52	4108800
	10.54	4644440			10.54	4075200
	10.56	4431110			10.56	4096800
	10.58	4417780			10.58	4142400
	10.6	4328890			10.6	4092000
	10.62	4337780			10.62	3945600
	10.64	4293330			10.64	3909600
	10.66	4546670			10.66	3952800
	10.68	4555560			10.68	3972000
	10.7	4560000			10.7	3955200
	10.72	4426670			10.72	3991200
	10.74	4600000			10.74	4046400
	10.76	4471110			10.76	4034400
	10.78	4208890			10.78	3976800
	10.8	4204440			10.8	3962400
	10.82	4448890			10.82	4041600
	10.84	4440000			10.84	3986400
	10.86	4484440			10.86	3936000
	10.88	4595560			10.88	3931200
	10.9	4395560			10.9	3964800
	10.92	4124440			10.92	3904800
	10.94	4186670			10.94	3914400
	10.96	4675560			10.96	3936000
	10.98	4822220			10.98	4053600
	11	4742220			11	4094400
	11.02	4600000			11.02	3972000
	11.04	4457780			11.04	3804000
	11.06	4297780			11.06	3897600
	11.08	4186670			11.08	3974400
	11.1	4311110			11.1	3928800
	11.12	4146670			11.12	3736800
	11.14	4057780			11.14	3693600
	11.16	4408890			11.16	3679200
	11.18	4417780			11.18	3775200
	11.2	4293330			11.2	3883200
	11.22	4355560			11.22	3979200
	11.24	4688890			11.24	3964800
	11.26	4377780			11.26	3883200
	11.28	4200000			11.28	3837600
	11.3	4355560			11.3	3801600
	11.32	4493330			11.32	3820800
	11.34	4408890			11.34	3820800
	11.36	4280000			11.36	3775200
	11.38	4435560			11.38	3739200
	11.4	4453330			11.4	3748800
	11.42	4657780			11.42	3758400
	11.44	4648890			11.44	3727200
	11.46	4302220			11.46	3816000
	11.48	4155560			11.48	3842400
	11.5	4253330			11.5	3777600
	11.52	4364440			11.52	3628800
	11.54	4120000			11.54	3712800
	11.56	4160000			11.56	3789600
	11.58	4133330			11.58	3849600
	11.6	4204440			11.6	3854400
	11.62	4235560			11.62	3852000
	11.64	4173330			11.64	3753600
	11.66	4137780			11.66	3684000
	11.68	4488890			11.68	3705600
	11.7	4395560			11.7	3837600
	11.72	3928890			11.72	3864000
	11.74	3795560			11.74	3832800
	11.76	4542220			11.76	3734400
	11.78	4951110			11.78	3732000
	11.8	4715560			11.8	3775200
	11.82	4413330			11.82	3847200
	11.84	4346670			11.84	3931200
	11.86	4604440			11.86	3849600
	11.88	4737780			11.88	3912000
	11.9	4724440			11.9	4032000
	11.92	4386670			11.92	4171200
	11.94	4724440			11.94	4372800
	11.96	5386670			11.96	4850400
	11.98	5680000			11.98	5640000
	12	5320000			12	6422400
	12.02	5115560			12.02	6866400
	12.04	5444440			12.04	6496800
	12.06	5462220			12.06	5397600
	12.08	5013330			12.08	4488000
	12.1	4480000			12.1	4084800
	12.12	4360000			12.12	4000800
	12.14	4266670			12.14	3847200
	12.16	4235560			12.16	3784800
	12.18	4182220			12.18	3789600
	12.2	4155560			12.2	3895200
	12.22	4053330			12.22	3988800
	12.24	3933330			12.24	3998400
	12.26	3991110			12.26	3943200
	12.28	4142220			12.28	3957600
	12.3	4284440			12.3	3991200
	12.32	4164440			12.32	4017600
	12.34	3977780			12.34	4063200
	12.36	3853330			12.36	4123200
	12.38	4048890			12.38	4255200
	12.4	4097780			12.4	4296000
	12.42	3920000			12.42	4260000
	12.44	3808890			12.44	4233600
	12.46	4177780			12.46	4226400
	12.48	4213330			12.48	4276800
	12.5	3862220			12.5	4250400
	12.52	3631110			12.52	4161600
	12.54	4008890			12.54	4108800
	12.56	4346670			12.56	4118400
	12.58	4106670			12.58	4142400
	12.6	3551110			12.6	4060800
	12.62	3297780			12.62	4104000
	12.64	3573330			12.64	4005600
	12.66	3924440			12.66	3864000
	12.68	3933330			12.68	3835200
	12.7	3542220			12.7	3868800
	12.72	3613330			12.72	3780000
	12.74	4088890			12.74	3672000
	12.76	4515560			12.76	3672000
	12.78	4146670			12.78	3612000
	12.8	3871110			12.8	3561600
	12.82	3733330			12.82	3619200
	12.84	3857780			12.84	3698400
	12.86	3795560			12.86	3729600
	12.88	3764440			12.88	3655200
	12.9	3577780			12.9	3645600
	12.92	3497780			12.92	3614400
	12.94	3457780			12.94	3645600
	12.96	3528890			12.96	3612000
	12.98	3671110			12.98	3657600
	13	3724440			13	3592800
	13.02	3697780			13.02	3583200
	13.04	3995560			13.04	3595200
	13.06	4084440			13.06	3568800
	13.08	4004440			13.08	3504000
	13.1	3635560			13.1	3506400
	13.12	3573330			13.12	3480000
	13.14	3586670			13.14	3482400
	13.16	3666670			13.16	3537600
	13.18	3506670			13.18	3542400
	13.2	3320000			13.2	3436800
	13.22	3404440			13.22	3465600
	13.24	3493330			13.24	3638400
	13.26	3595560			13.26	3650400
	13.28	3595560			13.28	3559200
	13.3	3835560			13.3	3480000
	13.32	3733330			13.32	3576000
	13.34	3715560			13.34	3580800
	13.36	3666670			13.36	3568800
	13.38	3875560			13.38	3566400
	13.4	3822220			13.4	3585600
	13.42	3737780			13.42	3544800
	13.44	3760000			13.44	3518400
	13.46	3817780			13.46	3585600
	13.48	3808890			13.48	3624000
	13.5	3604440			13.5	3568800
	13.52	3613330			13.52	3480000
	13.54	3604440			13.54	3451200
	13.56	3426670			13.56	3561600
	13.58	3244440			13.58	3643200
	13.6	3471110			13.6	3614400
	13.62	3724440			13.62	3597600
	13.64	3897780			13.64	3722400
	13.66	3884440			13.66	3688800
	13.68	3693330			13.68	3578400
	13.7	3568890			13.7	3511200
	13.72	3573330			13.72	3573600
	13.74	3555560			13.74	3693600
	13.76	3426670			13.76	3720000
	13.78	3551110			13.78	3708000
	13.8	3408890			13.8	3681600
	13.82	3297780			13.82	3820800
	13.84	3342220			13.84	3794400
	13.86	3608890			13.86	3729600
	13.88	3582220			13.88	3631200
	13.9	3417780			13.9	3609600
	13.92	3488890			13.92	3609600
	13.94	3591110			13.94	3732000
	13.96	3817780			13.96	3912000
	13.98	3720000			13.98	4053600
	14	3755560			14	4236000
	14.02	3706670			14.02	4644000
	14.04	3551110			14.04	5428800
	14.06	3360000			14.06	6861600
	14.08	3306670			14.08	9033600
	14.1	3448890			14.1	10588800
	14.12	3435560			14.12	10281600
	14.14	3577780			14.14	8292000
	14.16	3622220			14.16	6074400
	14.18	3564440			14.18	4514400
	14.2	3448890			14.2	3859200
	14.22	3480000			14.22	3832800
	14.24	3582220			14.24	3904800
	14.26	3715560			14.26	3916800
	14.28	3906670			14.28	3770400
	14.3	3742220			14.3	3722400
	14.32	3440000			14.32	3715200
	14.34	3266670			14.34	3768000
	14.36	3675560			14.36	3698400
	14.38	3822220			14.38	3624000
	14.4	3640000			14.4	3576000
	14.42	3426670			14.42	3547200
	14.44	3555560			14.44	3652800
	14.46	3724440			14.46	3768000
	14.48	3786670			14.48	3835200
	14.5	3644440			14.5	3876000
	14.52	3733330			14.52	3904800
	14.54	3880000			14.54	3943200
	14.56	4271110			14.56	3981600
	14.58	4253330			14.58	4195200
	14.6	4444440			14.6	4564800
	14.62	4711110			14.62	5332800
	14.64	5186670			14.64	6537600
	14.66	5413330			14.66	8618400
	14.68	5893330			14.68	12472800
	14.7	6715560			14.7	19137600
	14.72	6933330			14.72	27122400
	14.74	7057780			14.74	30067200
	14.76	7048890			14.76	25557600
	14.78	6977780			14.78	16874400
	14.8	6311110			14.8	9919200
	14.82	6337780			14.82	5786400
	14.84	6013330			14.84	4336800
	14.86	5266670			14.86	4080000
	14.88	4275560			14.88	3979200
	14.9	4040000			14.9	3888000
	14.92	3964440			14.92	3835200
	14.94	4084440			14.94	3758400
	14.96	3777780			14.96	3684000
	14.98	3586670			14.98	3674400
	15	3386670			15	3573600
	15.02	3368890			15.02	3496800
	15.04	3142220			15.04	3528000
	15.06	3253330			15.06	3566400
	15.08	3351110			15.08	3523200
	15.1	3306670			15.1	3482400
	15.12	3364440			15.12	3434400
	15.14	3497780			15.14	3345600
	15.16	3666670			15.16	3352800
	15.18	3382220			15.18	3336000
	15.2	3244440			15.2	3355200
	15.22	3097780			15.22	3362400
	15.24	3364440			15.24	3379200
	15.26	3502220			15.26	3280800
	15.28	3426670			15.28	3379200
	15.3	3133330			15.3	3472800
	15.32	2946670			15.32	3487200
	15.34	2871110			15.34	3355200
	15.36	3000000			15.36	3316800
	15.38	3075560			15.38	3352800
	15.4	3013330			15.4	3340800
	15.42	2822220			15.42	3300000
	15.44	2924440			15.44	3242400
	15.46	3128890			15.46	3297600
	15.48	3311110			15.48	3328800
	15.5	3128890			15.5	3372000
	15.52	2906670			15.52	3376800
	15.54	2862220			15.54	3369600
	15.56	2995560			15.56	3355200
	15.58	3040000			15.58	3316800
	15.6	2915560			15.6	3244800
	15.62	2875560			15.62	3204000
	15.64	2897780			15.64	3206400
	15.66	2995560			15.66	3230400
	15.68	2786670			15.68	3220800
	15.7	2933330			15.7	3261600
	15.72	3035560			15.72	3372000
	15.74	3235560			15.74	3420000
	15.76	3182220			15.76	3333600
	15.78	3253330			15.78	3264000
	15.8	3102220			15.8	3256800
	15.82	2968890			15.82	3285600
	15.84	2968890			15.84	3249600
	15.86	3120000			15.86	3189600
	15.88	3297780			15.88	3187200
	15.9	3217780			15.9	3216000
	15.92	3031110			15.92	3261600
	15.94	3186670			15.94	3225600
	15.96	3315560			15.96	3208800
	15.98	3133330			15.98	3189600
	16	2875560			16	3235200
	16.02	2906670			16.02	3276000
	16.04	3035560			16.04	3309600
	16.06	2840000			16.06	3261600
	16.08	2857780			16.08	3189600
	16.1	2928890			16.1	3146400
	16.12	3048890			16.12	3261600
	16.14	2746670			16.14	3290400
	16.16	2786670			16.16	3307200
	16.18	2942220			16.18	3336000
	16.2	3111110			16.2	3314400
	16.22	2933330			16.22	3189600
	16.24	2831110			16.24	3110400
	16.26	2942220			16.26	3165600
	16.28	2915560			16.28	3288000
	16.3	2715560			16.3	3256800
	16.32	2684440			16.32	3228000
	16.34	3048890			16.34	3201600
	16.36	3280000			16.36	3285600
	16.38	3115560			16.38	3276000
	16.4	3031110			16.4	3268800
	16.42	2973330			16.42	3314400
	16.44	3040000			16.44	3264000
	16.46	3004440			16.46	3268800
	16.48	3053330			16.48	3276000
	16.5	3062220			16.5	3369600
	16.52	3106670			16.52	3372000
	16.54	3195560			16.54	3379200
	16.56	3120000			16.56	3412800
	16.58	2844440			16.58	3412800
	16.6	2840000			16.6	3405600
	16.62	3017780			16.62	3439200
	16.64	3186670			16.64	3494400
	16.66	3026670			16.66	3446400
	16.68	2991110			16.68	3451200
	16.7	3004440			16.7	3516000
	16.72	3088890			16.72	3523200
	16.74	2884440			16.74	3482400
	16.76	2751110			16.76	3554400
	16.78	2760000			16.78	3626400
	16.8	2848890			16.8	3691200
	16.82	2782220			16.82	3775200
	16.84	2880000			16.84	3825600
	16.86	2751110			16.86	3837600
	16.88	2755560			16.88	4044000
	16.9	2746670			16.9	4300800
	16.92	3017780			16.92	4872000
	16.94	2911110			16.94	6014400
	16.96	2982220			16.96	8412000
	16.98	2946670			16.98	12504000
	17	3155560			17	18868800
	17.02	3146670			17.02	25593600
	17.04	3044440			17.04	27460800
	17.06	2866670			17.06	23212800
	17.08	2826670			17.08	16180800
	17.1	2853330			17.1	10276800
	17.12	2942220			17.12	6345600
	17.14	3133330			17.14	4596000
	17.16	3471110			17.16	4183200
	17.18	3177780			17.18	3916800
	17.2	2728890			17.2	3727200
	17.22	2520000			17.22	3686400
	17.24	2791110			17.24	3616800
	17.26	2728890			17.26	3633600
	17.28	2595560			17.28	3604800
	17.3	2600000			17.3	3542400
	17.32	2791110			17.32	3477600
	17.34	2835560			17.34	3448800
	17.36	2733330			17.36	3489600
	17.38	2577780			17.38	3540000
	17.4	2653330			17.4	3504000
	17.42	2853330			17.42	3463200
	17.44	2995560			17.44	3439200
	17.46	2920000			17.46	3391200
	17.48	2751110			17.48	3300000
	17.5	2666670			17.5	3369600
	17.52	2475560			17.52	3484800
	17.54	2382220			17.54	3480000
	17.56	2435560			17.56	3417600
	17.58	2657780			17.58	3393600
	17.6	2644440			17.6	3386400
	17.62	2724440			17.62	3379200
	17.64	2786670			17.64	3376800
	17.66	2746670			17.66	3324000
	17.68	2515560			17.68	3254400
	17.7	2413330			17.7	3345600
	17.72	2542220			17.72	3436800
	17.74	2697780			17.74	3417600
	17.76	2684440			17.76	3348000
	17.78	2715560			17.78	3396000
	17.8	2973330			17.8	3417600
	17.82	3128890			17.82	3321600
	17.84	2840000			17.84	3184800
	17.86	2760000			17.86	3194400
	17.88	2728890			17.88	3338400
	17.9	2560000			17.9	3391200
	17.92	2484440			17.92	3336000
	17.94	2671110			17.94	3300000
	17.96	2715560			17.96	3333600
	17.98	2457780			17.98	3360000
	18	2337780			18	3405600
	18.02	2444440			18.02	3388800
	18.04	2760000			18.04	3393600
	18.06	2808890			18.06	3417600
	18.08	2862220			18.08	3542400
	18.1	2813330			18.1	3508800
	18.12	2751110			18.12	3494400
	18.14	2604440			18.14	3420000
	18.16	2800000			18.16	3499200
	18.18	2826670			18.18	3542400
	18.2	2773330			18.2	3583200
	18.22	2626670			18.22	3532800
	18.24	2511110			18.24	3583200
	18.26	2462220			18.26	3585600
	18.28	2697780			18.28	3513600
	18.3	2760000			18.3	3552000
	18.32	2791110			18.32	3619200
	18.34	2702220			18.34	3638400
	18.36	2724440			18.36	3681600
	18.38	2604440			18.38	3765600
	18.4	2600000			18.4	3852000
	18.42	2551110			18.42	3957600
	18.44	2751110			18.44	4178400
	18.46	2848890			18.46	4382400
	18.48	2831110			18.48	4999200
	18.5	2937780			18.5	6192000
	18.52	3160000			18.52	8316000
	18.54	3311110			18.54	11860800
	18.56	3555560			18.56	16401600
	18.58	3564440			18.58	18530400
	18.6	3417780			18.6	16341600
	18.62	3226670			18.62	12280800
	18.64	3284440			18.64	8786400
	18.66	3168890			18.66	6196800
	18.68	2960000			18.68	4483200
	18.7	2635560			18.7	4101600
	18.72	2644440			18.72	4135200
	18.74	2751110			18.74	4094400
	18.76	2684440			18.76	3878400
	18.78	2577780			18.78	3736800
	18.8	2622220			18.8	3686400
	18.82	2617780			18.82	3847200
	18.84	2591110			18.84	3760800
	18.86	2600000			18.86	3849600
	18.88	2635560			18.88	3885600
	18.9	2635560			18.9	3948000
	18.92	2733330			18.92	4082400
	18.94	2782220			18.94	4456800
	18.96	2924440			18.96	4936800
	18.98	2640000			18.98	5848800
	19	2435560			19	7656000
	19.02	2515560			19.02	10876800
	19.04	2777780			19.04	15480000
	19.06	2791110			19.06	19015200
	19.08	2715560			19.08	18235200
	19.1	2640000			19.1	14805600
	19.12	2382220			19.12	10804800
	19.14	2373330			19.14	7476000
	19.16	2337780			19.16	4852800
	19.18	2422220			19.18	4104000
	19.2	2471110			19.2	4032000
	19.22	2711110			19.22	3871200
	19.24	2582220			19.24	3768000
	19.26	2431110			19.26	3741600
	19.28	2248890			19.28	3739200
	19.3	2422220			19.3	3700800
	19.32	2497780			19.32	3696000
	19.34	2635560			19.34	3664800
	19.36	2302220			19.36	3655200
	19.38	2271110			19.38	3597600
	19.4	2288890			19.4	3583200
	19.42	2560000			19.42	3484800
	19.44	2351110			19.44	3520800
	19.46	2422220			19.46	3528000
	19.48	2400000			19.48	3494400
	19.5	2448890			19.5	3396000
	19.52	2297780			19.52	3501600
	19.54	2173330			19.54	3542400
	19.56	2120000			19.56	3492000
	19.58	2248890			19.58	3384000
	19.6	2222220			19.6	3376800
	19.62	2368890			19.62	3372000
	19.64	2280000			19.64	3398400
	19.66	2395560			19.66	3400800
	19.68	2253330			19.68	3357600
	19.7	2386670			19.7	3422400
	19.72	2306670			19.72	3470400
	19.74	2284440			19.74	3484800
	19.76	2377780			19.76	3429600
	19.78	2462220			19.78	3475200
	19.8	2520000			19.8	3564000
	19.82	2453330			19.82	3588000
	19.84	2400000			19.84	3494400
	19.86	2355560			19.86	3508800
	19.88	2235560			19.88	3573600
	19.9	2200000			19.9	3518400
	19.92	2248890			19.92	3369600
	19.94	2173330			19.94	3381600
	19.96	2173330			19.96	3528000
	19.98	2253330			19.98	3657600
	20	2462220			20	3573600
	20.02	2440000			20.02	3487200
	20.04	2448890			20.04	3463200
	20.06	2364440			20.06	3492000
	20.08	2328890			20.08	3492000
	20.1	2377780			20.1	3513600
	20.12	2320000			20.12	3494400
	20.14	2106670			20.14	3477600
	20.16	1986670			20.16	3518400
	20.18	2386670			20.18	3492000
	20.2	2360000			20.2	3487200
	20.22	2160000			20.22	3451200
	20.24	2022220			20.24	3477600
	20.26	2368890			20.26	3559200
	20.28	2364440			20.28	3662400
	20.3	2208890			20.3	3604800
	20.32	2168890			20.32	3499200
	20.34	2244440			20.34	3424800
	20.36	2302220			20.36	3516000
	20.38	2124440			20.38	3571200
	20.4	2217780			20.4	3650400
	20.42	2364440			20.42	3619200
	20.44	2342220			20.44	3597600
	20.46	2235560			20.46	3602400
	20.48	2155560			20.48	3643200
	20.5	2044440			20.5	3705600
	20.52	1915560			20.52	3638400
	20.54	2142220			20.54	3602400
	20.56	2413330			20.56	3616800
	20.58	2377780			20.58	3705600
	20.6	2128890			20.6	3724800
	20.62	2017780			20.62	3662400
	20.64	2320000			20.64	3619200
	20.66	2324440			20.66	3640800
	20.68	2208890			20.68	3686400
	20.7	2097780			20.7	3777600
	20.72	2280000			20.72	3772800
	20.74	2373330			20.74	3691200
	20.76	2440000			20.76	3643200
	20.78	2395560			20.78	3681600
	20.8	2324440			20.8	3878400
	20.82	2448890			20.82	4051200
	20.84	2697780			20.84	4399200
	20.86	2897780			20.86	4992000
	20.88	2995560			20.88	6048000
	20.9	2848890			20.9	6897600
	20.92	2800000			20.92	6732000
	20.94	2742220			20.94	6009600
	20.96	2751110			20.96	5227200
	20.98	2617780			20.98	4620000
	21	2515560			21	3962400
	21.02	2373330			21.02	3698400
	21.04	2488890			21.04	3628800
	21.06	2653330			21.06	3590400
	21.08	2586670			21.08	3559200
	21.1	2293330			21.1	3535200
	21.12	2208890			21.12	3523200
	21.14	2306670			21.14	3477600
	21.16	2222220			21.16	3472800
	21.18	2066670			21.18	3436800
	21.2	2044440			21.2	3417600
	21.22	2284440			21.22	3333600
	21.24	2253330			21.24	3391200
	21.26	2244440			21.26	3439200
	21.28	2257780			21.28	3446400
	21.3	2360000			21.3	3372000
	21.32	2146670			21.32	3376800
	21.34	2102220			21.34	3403200
	21.36	2137780			21.36	3451200
	21.38	2226670			21.38	3504000
	21.4	2160000			21.4	3448800
	21.42	2120000			21.42	3446400
	21.44	2128890			21.44	3480000
	21.46	2080000			21.46	3547200
	21.48	2048890			21.48	3470400
	21.5	2191110			21.5	3439200
	21.52	2200000			21.52	3434400
	21.54	2035560			21.54	3511200
	21.56	2040000			21.56	3544800
	21.58	2226670			21.58	3506400
	21.6	2177780			21.6	3439200
	21.62	2168890			21.62	3492000
	21.64	2262220			21.64	3456000
	21.66	2191110			21.66	3412800
	21.68	2208890			21.68	3456000
	21.7	2288890			21.7	3523200
	21.72	2320000			21.72	3561600
	21.74	2151110			21.74	3590400
	21.76	2115560			21.76	3679200
	21.78	1995560			21.78	3633600
	21.8	2173330			21.8	3549600
	21.82	2111110			21.82	3602400
	21.84	1964440			21.84	3609600
	21.86	1995560			21.86	3609600
	21.88	2431110			21.88	3537600
	21.9	2617780			21.9	3566400
	21.92	2271110			21.92	3576000
	21.94	1995560			21.94	3648000
	21.96	1986670			21.96	3736800
	21.98	2200000			21.98	3739200
	22	2102220			22	3698400
	22.02	2035560			22.02	3717600
	22.04	2231110			22.04	3878400
	22.06	2560000			22.06	4089600
	22.08	2608890			22.08	4356000
	22.1	2831110			22.1	4879200
	22.12	2862220			22.12	5798400
	22.14	3004440			22.14	7792800
	22.16	2937780			22.16	11035200
	22.18	3262220			22.18	14301600
	22.2	3293330			22.2	14594400
	22.22	3462220			22.22	12429600
	22.24	3564440			22.24	10068000
	22.26	3604440			22.26	8119200
	22.28	3284440			22.28	6036000
	22.3	2800000			22.3	4473600
	22.32	2542220			22.32	4053600
	22.34	2453330			22.34	3878400
	22.36	2400000			22.36	3808800
	22.38	2231110			22.38	3784800
	22.4	2120000			22.4	3734400
	22.42	2115560			22.42	3688800
	22.44	2080000			22.44	3686400
	22.46	2155560			22.46	3724800
	22.48	2084440			22.48	3684000
	22.5	2008890			22.5	3662400
	22.52	1884440			22.52	3648000
	22.54	1897780			22.54	3676800
	22.56	2013330			22.56	3693600
	22.58	2195560			22.58	3652800
	22.6	2333330			22.6	3588000
	22.62	2088890			22.62	3568800
	22.64	1920000			22.64	3727200
	22.66	1840000			22.66	3710400
	22.68	1911110			22.68	3664800
	22.7	1884440			22.7	3583200
	22.72	1871110			22.72	3590400
	22.74	1880000			22.74	3542400
	22.76	1875560			22.76	3612000
	22.78	1848890			22.78	3710400
	22.8	1960000			22.8	3724800
	22.82	2111110			22.82	3710400
	22.84	2195560			22.84	3722400
	22.86	1973330			22.86	3712800
	22.88	1884440			22.88	3556800
	22.9	1733330			22.9	3499200
	22.92	1804440			22.92	3614400
	22.94	1942220			22.94	3727200
	22.96	1857780			22.96	3679200
	22.98	1813330			22.98	3568800
	23	1831110			23	3597600
	23.02	1871110			23.02	3643200
	23.04	1791110			23.04	3645600
	23.06	2066670			23.06	3616800
	23.08	2217780			23.08	3684000
	23.1	1977780			23.1	3655200
	23.12	1720000			23.12	3640800
	23.14	1560000			23.14	3729600
	23.16	1777780			23.16	3816000
	23.18	1902220			23.18	3813600
	23.2	2088890			23.2	3772800
	23.22	2066670			23.22	3698400
	23.24	2137780			23.24	3691200
	23.26	1991110			23.26	3746400
	23.28	1982220			23.28	3748800
	23.3	2008890			23.3	3631200
	23.32	1982220			23.32	3564000
	23.34	1880000			23.34	3547200
	23.36	1733330			23.36	3592800
	23.38	1675560			23.38	3650400
	23.4	1795560			23.4	3655200
	23.42	1995560			23.42	3667200
	23.44	1995560			23.44	3688800
	23.46	1862220			23.46	3643200
	23.48	1773330			23.48	3590400
	23.5	1702220			23.5	3621600
	23.52	1915560			23.52	3626400
	23.54	2000000			23.54	3669600
	23.56	1942220			23.56	3667200
	23.58	1755560			23.58	3667200
	23.6	1764440			23.6	3571200
	23.62	1751110			23.62	3602400
	23.64	1720000			23.64	3556800
	23.66	1648890			23.66	3590400
	23.68	1693330			23.68	3568800
	23.7	1826670			23.7	3552000
	23.72	1920000			23.72	3508800
	23.74	1808890			23.74	3487200
	23.76	1622220			23.76	3523200
	23.78	1644440			23.78	3626400
	23.8	1653330			23.8	3674400
	23.82	1813330			23.82	3552000
	23.84	1773330			23.84	3458400
	23.86	1826670			23.86	3612000
	23.88	1751110			23.88	3614400
	23.9	1648890			23.9	3573600
	23.92	1537780			23.92	3561600
	23.94	1560000			23.94	3640800
	23.96	1786670			23.96	3648000
	23.98	1782220			23.98	3568800
	24	1715560			24	3566400
	24.02	1604440			24.02	3616800
	24.04	1622220			24.04	3758400
	24.06	1733330			24.06	3748800
	24.08	1688890			24.08	3801600
	24.1	1600000			24.1	4065600
	24.12	1608890			24.12	4632000
	24.14	1857780			24.14	5680800
	24.16	1884440			24.16	7689600
	24.18	1848890			24.18	9484800
	24.2	1915560			24.2	9388800
	24.22	2053330			24.22	7896000
	24.24	1942220			24.24	6912000
	24.26	1831110			24.26	6259200
	24.28	1635560			24.28	5126400
	24.3	1715560			24.3	4010400
	24.32	1782220			24.32	3708000
	24.34	1777780			24.34	3667200
	24.36	1542220			24.36	3614400
	24.38	1644440			24.38	3513600
	24.4	1782220			24.4	3484800
	24.42	1764440			24.42	3453600
	24.44	1515560			24.44	3468000
	24.46	1577780			24.46	3468000
	24.48	1768890			24.48	3585600
	24.5	1715560			24.5	3609600
	24.52	1502220			24.52	3624000
	24.54	1608890			24.54	3547200
	24.56	1840000			24.56	3554400
	24.58	1746670			24.58	3535200
	24.6	1573330			24.6	3571200
	24.62	1595560			24.62	3576000
	24.64	1604440			24.64	3544800
	24.66	1688890			24.66	3559200
	24.68	1591110			24.68	3607200
	24.7	1604440			24.7	3720000
	24.72	1662220			24.72	3715200
	24.74	1657780			24.74	3672000
	24.76	1431110			24.76	3674400
	24.78	1488890			24.78	3715200
	24.8	1706670			24.8	3667200
	24.82	1897780			24.82	3604800
	24.84	1844440			24.84	3664800
	24.86	1826670			24.86	3727200
	24.88	1662220			24.88	3736800
	24.9	1728890			24.9	3794400
	24.92	1657780			24.92	3904800
	24.94	1528890			24.94	3957600
	24.96	1293330			24.96	3902400
	24.98	1386670			24.98	3907200
	25	1542220			25	3835200
	25.02	1760000			25.02	3808800
	25.04	1711110			25.04	3890400
	25.06	1644440			25.06	4041600
	25.08	1564440			25.08	4082400
	25.1	1600000			25.1	4118400
	25.12	1493330			25.12	4092000
	25.14	1426670			25.14	4099200
	25.16	1560000			25.16	4322400
	25.18	1742220			25.18	4557600
	25.2	1862220			25.2	4720800
	25.22	1915560			25.22	5025600
	25.24	2071110			25.24	5947200
	25.26	2075560			25.26	7862400
	25.28	2097780			25.28	11179200
	25.3	2124440			25.3	15348000
	25.32	2195560			25.32	16572000
	25.34	2062220			25.34	14176800
	25.36	2155560			25.36	11496000
	25.38	2453330			25.38	10483200
	25.4	2728890			25.4	8733600
	25.42	2737780			25.42	6213600
	25.44	2973330			25.44	4905600
	25.46	3266670			25.46	4828800
	25.48	3608890			25.48	4701600
	25.5	3671110			25.5	4730400
	25.52	4133330			25.52	4975200
	25.54	4564440			25.54	5563200
	25.56	4924440			25.56	6067200
	25.58	5537780			25.58	7080000
	25.6	6786670			25.6	9324000
	25.62	7848890			25.62	14402400
	25.64	8866670			25.64	24456000
	25.66	9546670			25.66	38740800
	25.68	10262200			25.68	47119200
	25.7	10240000			25.7	41433600
	25.72	10337800			25.72	31495200
	25.74	9702220			25.74	26606400
	25.76	9128890			25.76	22202400
	25.78	7964440			25.78	13663200
	25.8	6631110			25.8	7190400
	25.82	5537780			25.82	5464800
	25.84	4768890			25.84	5030400
	25.86	3982220			25.86	4728000
	25.88	3142220			25.88	4449600
	25.9	2826670			25.9	4310400
	25.92	2591110			25.92	4272000
	25.94	2248890			25.94	4159200
	25.96	2031110			25.96	4046400
	25.98	1933330			25.98	4010400
	26	1808890			26	3960000
	26.02	1613330			26.02	3943200
	26.04	1582220			26.04	3895200
	26.06	1542220			26.06	3900000
	26.08	1448890			26.08	3912000
	26.1	1488890			26.1	3902400
	26.12	1560000			26.12	3811200
	26.14	1551110			26.14	3847200
	26.16	1666670			26.16	3914400
	26.18	1782220			26.18	3825600
	26.2	1711110			26.2	3662400
	26.22	1480000			26.22	3664800
	26.24	1475560			26.24	3705600
	26.26	1617780			26.26	3748800
	26.28	1635560			26.28	3708000
	26.3	1555560			26.3	3775200
	26.32	1444440			26.32	3787200
	26.34	1462220			26.34	3866400
	26.36	1555560			26.36	3806400
	26.38	1568890			26.38	3842400
	26.4	1448890			26.4	3744000
	26.42	1351110			26.42	3628800
	26.44	1360000			26.44	3583200
	26.46	1484440			26.46	3708000
	26.48	1466670			26.48	3775200
	26.5	1466670			26.5	3698400
	26.52	1431110			26.52	3564000
	26.54	1484440			26.54	3578400
	26.56	1453330			26.56	3703200
	26.58	1400000			26.58	3794400
	26.6	1471110			26.6	3794400
	26.62	1520000			26.62	3765600
	26.64	1573330			26.64	3744000
	26.66	1586670			26.66	3645600
	26.68	1520000			26.68	3640800
	26.7	1546670			26.7	3688800
	26.72	1497780			26.72	3734400
	26.74	1431110			26.74	3676800
	26.76	1404440			26.76	3590400
	26.78	1595560			26.78	3597600
	26.8	1702220			26.8	3676800
	26.82	1604440			26.82	3705600
	26.84	1568890			26.84	3712800
	26.86	1515560			26.86	3700800
	26.88	1524440			26.88	3662400
	26.9	1480000			26.9	3662400
	26.92	1493330			26.92	3657600
	26.94	1377780			26.94	3693600
	26.96	1320000			26.96	3655200
	26.98	1444440			26.98	3660000
	27	1675560			27	3624000
	27.02	1648890			27.02	3693600
	27.04	1328890			27.04	3748800
	27.06	1311110			27.06	3813600
	27.08	1368890			27.08	3924000
	27.1	1426670			27.1	4065600
	27.12	1355560			27.12	4012800
	27.14	1480000			27.14	3866400
	27.16	1440000			27.16	3763200
	27.18	1351110			27.18	3760800
	27.2	1435560			27.2	3609600
	27.22	1506670			27.22	3559200
	27.24	1462220			27.24	3518400
	27.26	1231110			27.26	3559200
	27.28	1266670			27.28	3448800
	27.3	1306670			27.3	3508800
	27.32	1364440			27.32	3494400
	27.34	1342220			27.34	3499200
	27.36	1475560			27.36	3463200
	27.38	1573330			27.38	3492000
	27.4	1751110			27.4	3453600
	27.42	1711110			27.42	3480000
	27.44	1542220			27.44	3597600
	27.46	1373330			27.46	3616800
	27.48	1506670			27.48	3516000
	27.5	1582220			27.5	3470400
	27.52	1653330			27.52	3532800
	27.54	1573330			27.54	3549600
	27.56	1528890			27.56	3513600
	27.58	1368890			27.58	3441600
	27.6	1422220			27.6	3482400
	27.62	1466670			27.62	3554400
	27.64	1542220			27.64	3708000
	27.66	1426670			27.66	3705600
	27.68	1466670			27.68	3664800
	27.7	1560000			27.7	3624000
	27.72	1613330			27.72	3597600
	27.74	1697780			27.74	3554400
	27.76	1844440			27.76	3566400
	27.78	1888890			27.78	3741600
	27.8	2048890			27.8	3768000
	27.82	2288890			27.82	3712800
	27.84	2386670			27.84	3571200
	27.86	2426670			27.86	3566400
	27.88	2484440			27.88	3681600
	27.9	3120000			27.9	3787200
	27.92	3924440			27.92	3756000
	27.94	4808890			27.94	3667200
	27.96	5671110			27.96	3698400
	27.98	6537780			27.98	3770400
	28	7657780			28	3945600
	28.02	9231110			28.02	4207200
	28.04	11435600			28.04	4704000
	28.06	13226700			28.06	5587200
	28.08	15217800			28.08	7442400
	28.1	16973300			28.1	10036800
	28.12	18146700			28.12	10980000
	28.14	18057800			28.14	9328800
	28.16	17271100			28.16	7516800
	28.18	15817800			28.18	7178400
	28.2	14182200			28.2	6674400
	28.22	12480000			28.22	5268000
	28.24	10586700			28.24	4180800
	28.26	8542220			28.26	3777600
	28.28	6702220			28.28	3602400
	28.3	5382220			28.3	3535200
	28.32	4342220			28.32	3580800
	28.34	3346670			28.34	3628800
	28.36	2640000			28.36	3727200
	28.38	2417780			28.38	3753600
	28.4	2315560			28.4	3820800
	28.42	2120000			28.42	3888000
	28.44	2075560			28.44	4108800
	28.46	2022220			28.46	4192800
	28.48	1808890			28.48	4108800
	28.5	1591110			28.5	3981600
	28.52	1684440			28.52	3924000
	28.54	1706670			28.54	3799200
	28.56	1560000			28.56	3600000
	28.58	1422220			28.58	3444000
	28.6	1528890			28.6	3376800
	28.62	1671110			28.62	3336000
	28.64	1537780			28.64	3396000
	28.66	1462220			28.66	3415200
	28.68	1382220			28.68	3472800
	28.7	1306670			28.7	3415200
	28.72	1337780			28.72	3343200
	28.74	1400000			28.74	3314400
	28.76	1346670			28.76	3381600
	28.78	1315560			28.78	3420000
	28.8	1395560			28.8	3396000
	28.82	1297780			28.82	3398400
	28.84	1280000			28.84	3403200
	28.86	1391110			28.86	3405600
	28.88	1524440			28.88	3321600
	28.9	1586670			28.9	3235200
	28.92	1644440			28.92	3206400
	28.94	1591110			28.94	3223200
	28.96	1502220			28.96	3326400
	28.98	1400000			28.98	3376800
	29	1360000			29	3316800
	29.02	1488890			29.02	3220800
	29.04	1555560			29.04	3309600
	29.06	1493330			29.06	3350400
	29.08	1382220			29.08	3374400
	29.1	1462220			29.1	3343200
	29.12	1515560			29.12	3405600
	29.14	1480000			29.14	3432000
	29.16	1280000			29.16	3463200
	29.18	1120000			29.18	3456000
	29.2	1155560			29.2	3424800
	29.22	1342220			29.22	3314400
	29.24	1324440			29.24	3254400
	29.26	1333330			29.26	3307200
	29.28	1280000			29.28	3374400
	29.3	1360000			29.3	3408000
	29.32	1373330			29.32	3446400
	29.34	1271110			29.34	3444000
	29.36	1226670			29.36	3434400
	29.38	1235560			29.38	3468000
	29.4	1448890			29.4	3376800
	29.42	1368890			29.42	3336000
	29.44	1346670			29.44	3374400
	29.46	1324440			29.46	3448800
	29.48	1444440			29.48	3376800
	29.5	1480000			29.5	3345600
	29.52	1404440			29.52	3388800
	29.54	1328890			29.54	3489600
	29.56	1284440			29.56	3523200
	29.58	1444440			29.58	3552000
	29.6	1631110			29.6	3672000
	29.62	1800000			29.62	3792000
	29.64	1915560			29.64	3986400
	29.66	1911110			29.66	4320000
	29.68	1986670			29.68	4958400
	29.7	2168890			29.7	6374400
	29.72	2311110			29.72	8671200
	29.74	2160000			29.74	10274400
	29.76	2133330			29.76	9441600
	29.78	2404440			29.78	7564800
	29.8	2551110			29.8	6854400
	29.82	2506670			29.82	6902400
	29.84	2306670			29.84	6055200
	29.86	2208890			29.86	4569600
	29.88	2044440			29.88	3775200
	29.9	1880000			29.9	3590400
	29.92	1666670			29.92	3600000
	29.94	1551110			29.94	3516000
	29.96	1657780			29.96	3520800
	29.98	1657780			29.98	3580800
	30	1555560			30	3655200
	30.02	1324440			30.02	3636000
	30.04	1257780			30.04	3624000
	30.06	1280000			30.06	3580800
	30.08	1306670			30.08	3604800
	30.1	1364440			30.1	3540000
	30.12	1280000			30.12	3494400
	30.14	1200000			30.14	3475200
	30.16	1306670			30.16	3544800
	30.18	1608890			30.18	3571200
	30.2	1600000			30.2	3607200
	30.22	1391110			30.22	3576000
	30.24	1426670			30.24	3504000
	30.26	1413330			30.26	3444000
	30.28	1271110			30.28	3580800
	30.3	1240000			30.3	3628800
	30.32	1368890			30.32	3676800
	30.34	1320000			30.34	3727200
	30.36	1208890			30.36	3720000
	30.38	1164440			30.38	3732000
	30.4	1284440			30.4	3688800
	30.42	1386670			30.42	3840000
	30.44	1346670			30.44	3756000
	30.46	1320000			30.46	3813600
	30.48	1293330			30.48	3808800
	30.5	1204440			30.5	3984000
	30.52	1164440			30.52	4140000
	30.54	1324440			30.54	4456800
	30.56	1502220			30.56	4824000
	30.58	1595560			30.58	5515200
	30.6	1542220			30.6	6744000
	30.62	1368890			30.62	9554400
	30.64	1475560			30.64	15470400
	30.66	1720000			30.66	23846400
	30.68	1982220			30.68	28159200
	30.7	1933330			30.7	24156000
	30.72	2000000			30.72	17800800
	30.74	1911110			30.74	15986400
	30.76	1826670			30.76	16108800
	30.78	1577780			30.78	12847200
	30.8	1524440			30.8	8016000
	30.82	1551110			30.82	5155200
	30.84	1528890			30.84	4392000
	30.86	1408890			30.86	4262400
	30.88	1293330			30.88	4192800
	30.9	1346670			30.9	4044000
	30.92	1293330			30.92	3926400
	30.94	1133330			30.94	3969600
	30.96	1084440			30.96	4209600
	30.98	1248890			30.98	4317600
	31	1342220			31	4190400
	31.02	1213330			31.02	3945600
	31.04	1213330			31.04	3885600
	31.06	1275560			31.06	3866400
	31.08	1266670			31.08	3878400
	31.1	1177780			31.1	3794400
	31.12	1182220			31.12	3700800
	31.14	1195560			31.14	3453600
	31.16	1164440			31.16	3405600
	31.18	1093330			31.18	3470400
	31.2	1102220			31.2	3511200
	31.22	1057780			31.22	3499200
	31.24	977778			31.24	3542400
	31.26	964444			31.26	3518400
	31.28	1066670			31.28	3405600
	31.3	1173330			31.3	3357600
	31.32	1195560			31.32	3400800
	31.34	1226670			31.34	3400800
	31.36	1284440			31.36	3381600
	31.38	1288890			31.38	3343200
	31.4	1333330			31.4	3412800
	31.42	1271110			31.42	3386400
	31.44	1142220			31.44	3372000
	31.46	1111110			31.46	3367200
	31.48	1168890			31.48	3475200
	31.5	1240000			31.5	3480000
	31.52	1084440			31.52	3472800
	31.54	1128890			31.54	3357600
	31.56	1137780			31.56	3321600
	31.58	1173330			31.58	3388800
	31.6	1137780			31.6	3400800
	31.62	1106670			31.62	3432000
	31.64	1168890			31.64	3446400
	31.66	1262220			31.66	3504000
	31.68	1240000			31.68	3321600
	31.7	1133330			31.7	3242400
	31.72	1057780			31.72	3213600
	31.74	1146670			31.74	3292800
	31.76	1133330			31.76	3343200
	31.78	1177780			31.78	3364800
	31.8	1080000			31.8	3328800
	31.82	1013330			31.82	3391200
	31.84	1062220			31.84	3424800
	31.86	1111110			31.86	3326400
	31.88	1173330			31.88	3292800
	31.9	1124440			31.9	3408000
	31.92	1146670			31.92	3415200
	31.94	1000000			31.94	3331200
	31.96	1128890			31.96	3352800
	31.98	1208890			31.98	3456000
	32	1395560			32	3403200
	32.02	1417780			32.02	3427200
	32.04	1568890			32.04	3535200
	32.06	1404440			32.06	3760800
	32.08	1204440			32.08	3885600
	32.1	1382220			32.1	4178400
	32.12	1653330			32.12	4752000
	32.14	1737780			32.14	6004800
	32.16	1737780			32.16	8428800
	32.18	1968890			32.18	10756800
	32.2	2071110			32.2	10646400
	32.22	1902220			32.22	8414400
	32.24	1742220			32.24	6964800
	32.26	1680000			32.26	7212000
	32.28	1720000			32.28	7113600
	32.3	1560000			32.3	5714400
	32.32	1408890			32.32	4240800
	32.34	1484440			32.34	3643200
	32.36	1520000			32.36	3588000
	32.38	1328890			32.38	3432000
	32.4	1164440			32.4	3338400
	32.42	1191110			32.42	3314400
	32.44	1244440			32.44	3324000
	32.46	1186670			32.46	3247200
	32.48	1231110			32.48	3201600
	32.5	1204440			32.5	3252000
	32.52	1146670			32.52	3288000
	32.54	1075560			32.54	3321600
	32.56	1128890			32.56	3283200
	32.58	1071110			32.58	3290400
	32.6	1115560			32.6	3201600
	32.62	1142220			32.62	3187200
	32.64	1164440			32.64	3182400
	32.66	1168890			32.66	3295200
	32.68	1231110			32.68	3307200
	32.7	1173330			32.7	3276000
	32.72	1093330			32.72	3218400
	32.74	1035560			32.74	3228000
	32.76	1168890			32.76	3268800
	32.78	1275560			32.78	3252000
	32.8	1315560			32.8	3220800
	32.82	1168890			32.82	3187200
	32.84	1266670			32.84	3189600
	32.86	1440000			32.86	3194400
	32.88	1435560			32.88	3312000
	32.9	1475560			32.9	3530400
	32.92	1768890			32.92	3700800
	32.94	2146670			32.94	3912000
	32.96	2355560			32.96	4305600
	32.98	2840000			32.98	4874400
	33	3666670			33	6213600
	33.02	4502220			33.02	8983200
	33.04	4822220			33.04	13862400
	33.06	5044440			33.06	17594400
	33.08	5302220			33.08	16442400
	33.1	5582220			33.1	11851200
	33.12	5502220			33.12	9578400
	33.14	5422220			33.14	10389600
	33.16	4986670			33.16	9969600
	33.18	4488890			33.18	7346400
	33.2	3702220			33.2	4903200
	33.22	3293330			33.22	3981600
	33.24	2826670			33.24	3705600
	33.26	2622220			33.26	3535200
	33.28	2186670			33.28	3499200
	33.3	1933330			33.3	3465600
	33.32	1617780			33.32	3348000
	33.34	1511110			33.34	3223200
	33.36	1355560			33.36	3237600
	33.38	1204440			33.38	3295200
	33.4	1160000			33.4	3314400
	33.42	1288890			33.42	3228000
	33.44	1244440			33.44	3158400
	33.46	1097780			33.46	3120000
	33.48	986667			33.48	3165600
	33.5	960000			33.5	3218400
	33.52	1066670			33.52	3295200
	33.54	1057780			33.54	3232800
	33.56	1000000			33.56	3134400
	33.58	995556			33.58	3074400
	33.6	1191110			33.6	3096000
	33.62	1111110			33.62	3081600
	33.64	1160000			33.64	3132000
	33.66	1231110			33.66	3151200
	33.68	1248890			33.68	3100800
	33.7	1128890			33.7	3110400
	33.72	1200000			33.72	3120000
	33.74	1164440			33.74	3189600
	33.76	951111			33.76	3160800
	33.78	875556			33.78	3141600
	33.8	1048890			33.8	2985600
	33.82	1173330			33.82	2990400
	33.84	982222			33.84	3086400
	33.86	786667			33.86	3220800
	33.88	951111			33.88	3194400
	33.9	1124440			33.9	3184800
	33.92	1204440			33.92	3127200
	33.94	1048890			33.94	3105600
	33.96	1008890			33.96	3012000
	33.98	991111			33.98	3091200
	34	906667			34	3151200
	34.02	888889			34.02	3148800
	34.04	853333			34.04	3103200
	34.06	1062220			34.06	3117600
	34.08	1013330			34.08	3076800
	34.1	1115560			34.1	3120000
	34.12	1137780			34.12	3168000
	34.14	1080000			34.14	3225600
	34.16	968889			34.16	3144000
	34.18	933333			34.18	3112800
	34.2	973333			34.2	3134400
	34.22	946667			34.22	3134400
	34.24	1057780			34.24	3110400
	34.26	1097780			34.26	3096000
	34.28	1084440			34.28	3216000
	34.3	1035560			34.3	3249600
	34.32	920000			34.32	3240000
	34.34	897778			34.34	3340800
	34.36	991111			34.36	3458400
	34.38	1160000			34.38	3631200
	34.4	1168890			34.4	3943200
	34.42	1106670			34.42	4730400
	34.44	1017780			34.44	6182400
	34.46	1000000			34.46	8186400
	34.48	1151110			34.48	9223200
	34.5	1444440			34.5	8143200
	34.52	1417780			34.52	6307200
	34.54	1191110			34.54	5815200
	34.56	1000000			34.56	6388800
	34.58	1053330			34.58	6240000
	34.6	1142220			34.6	5076000
	34.62	1142220			34.62	3856800
	34.64	1146670			34.64	3302400
	34.66	1093330			34.66	3280800
	34.68	1120000			34.68	3367200
	34.7	1088890			34.7	3345600
	34.72	1097780			34.72	3261600
	34.74	991111			34.74	3153600
	34.76	840000			34.76	3112800
	34.78	880000			34.78	3141600
	34.8	1040000			34.8	3196800
	34.82	1044440			34.82	3225600
	34.84	924444			34.84	3184800
	34.86	844444			34.86	3153600
	34.88	951111			34.88	3124800
	34.9	1053330			34.9	3117600
	34.92	973333			34.92	3139200
	34.94	875556			34.94	3160800
	34.96	946667			34.96	3228000
	34.98	1026670			34.98	3247200
	35	897778			35	3280800
	35.02	831111			35.02	3220800
	35.04	857778			35.04	3182400
	35.06	968889			35.06	3117600
	35.08	964444			35.08	2995200
	35.1	1000000			35.1	2966400
	35.12	1008890			35.12	3072000
	35.14	1062220			35.14	3129600
	35.16	991111			35.16	3158400
	35.18	897778			35.18	3165600
	35.2	897778			35.2	3228000
	35.22	951111			35.22	3220800
	35.24	1026670			35.24	3297600
	35.26	1053330			35.26	3463200
	35.28	1040000			35.28	3760800
	35.3	1128890			35.3	3909600
	35.32	1191110			35.32	3830400
	35.34	1177780			35.34	3583200
	35.36	995556			35.36	3554400
	35.38	1102220			35.38	3631200
	35.4	1302220			35.4	3758400
	35.42	1515560			35.42	3676800
	35.44	1560000			35.44	3696000
	35.46	1626670			35.46	3799200
	35.48	1902220			35.48	4159200
	35.5	2022220			35.5	4968000
	35.52	2222220			35.52	6441600
	35.54	2448890			35.54	9556800
	35.56	2813330			35.56	13737600
	35.58	3031110			35.58	15640800
	35.6	3155560			35.6	12861600
	35.62	3297780			35.62	9009600
	35.64	3106670			35.64	8064000
	35.66	2920000			35.66	9429600
	35.68	2746670			35.68	8978400
	35.7	2631110			35.7	6614400
	35.72	2177780			35.72	4298400
	35.74	2071110			35.74	3590400
	35.76	2053330			35.76	3420000
	35.78	1924440			35.78	3278400
	35.8	1568890			35.8	3225600
	35.82	1511110			35.82	3175200
	35.84	1284440			35.84	3134400
	35.86	1226670			35.86	3084000
	35.88	1137780			35.88	3031200
	35.9	1035560			35.9	2995200
	35.92	906667			35.92	3000000
	35.94	968889			35.94	3069600
	35.96	986667			35.96	3016800
	35.98	1026670			35.98	2935200
	36	1022220			36	2940000
	36.02	1115560			36.02	3014400
	36.04	1035560			36.04	3098400
	36.06	1075560			36.06	3086400
	36.08	853333			36.08	2964000
	36.1	986667			36.1	2820000
	36.12	964444			36.12	2822400
	36.14	1093330			36.14	2899200
	36.16	1044440			36.16	2827200
	36.18	1160000			36.18	2827200
	36.2	1155560			36.2	2844000
	36.22	1048890			36.22	2978400
	36.24	937778			36.24	2908800
	36.26	1044440			36.26	2887200
	36.28	1088890			36.28	2872800
	36.3	1164440			36.3	2995200
	36.32	1137780			36.32	2932800
	36.34	1115560			36.34	2851200
	36.36	960000			36.36	2904000
	36.38	1022220			36.38	2978400
	36.4	1066670			36.4	2959200
	36.42	1031110			36.42	2918400
	36.44	1022220			36.44	2942400
	36.46	1035560			36.46	3048000
	36.48	1044440			36.48	3105600
	36.5	1000000			36.5	3108000
	36.52	977778			36.52	3120000
	36.54	982222			36.54	3280800
	36.56	951111			36.56	3463200
	36.58	960000			36.58	3816000
	36.6	857778			36.6	4480800
	36.62	853333			36.62	5659200
	36.64	835556			36.64	6684000
	36.66	991111			36.66	6465600
	36.68	1075560			36.68	5164800
	36.7	1071110			36.7	4332000
	36.72	951111			36.72	4639200
	36.74	888889			36.74	4893600
	36.76	928889			36.76	4449600
	36.78	937778			36.78	3698400
	36.8	937778			36.8	3218400
	36.82	1008890			36.82	3014400
	36.84	1137780			36.84	3052800
	36.86	1084440			36.86	3050400
	36.88	1044440			36.88	2988000
	36.9	960000			36.9	2916000
	36.92	906667			36.92	3057600
	36.94	888889			36.94	2995200
	36.96	1075560			36.96	2908800
	36.98	1075560			36.98	2875200
	37	1053330			37	2932800
	37.02	1000000			37.02	2940000
	37.04	1057780			37.04	2954400
	37.06	1008890			37.06	2995200
	37.08	1097780			37.08	2923200
	37.1	1160000			37.1	2997600
	37.12	1160000			37.12	3079200
	37.14	1080000			37.14	3103200
	37.16	1031110			37.16	3002400
	37.18	982222			37.18	3033600
	37.2	888889			37.2	3139200
	37.22	897778			37.22	3194400
	37.24	1035560			37.24	3158400
	37.26	1177780			37.26	3199200
	37.28	1093330			37.28	3379200
	37.3	1115560			37.3	3523200
	37.32	1164440			37.32	3736800
	37.34	1275560			37.34	4192800
	37.36	1346670			37.36	5217600
	37.38	1653330			37.38	7094400
	37.4	1800000			37.4	10672800
	37.42	1831110			37.42	13953600
	37.44	1880000			37.44	13824000
	37.46	1937780			37.46	10238400
	37.48	1800000			37.48	7384800
	37.5	1684440			37.5	7533600
	37.52	1555560			37.52	8860800
	37.54	1582220			37.54	8335200
	37.56	1608890			37.56	6117600
	37.58	1706670			37.58	4183200
	37.6	1511110			37.6	3614400
	37.62	1244440			37.62	3528000
	37.64	1115560			37.64	3460800
	37.66	1066670			37.66	3482400
	37.68	1057780			37.68	3561600
	37.7	942222			37.7	3547200
	37.72	1000000			37.72	3372000
	37.74	884444			37.74	3124800
	37.76	875556			37.76	3110400
	37.78	875556			37.78	3141600
	37.8	946667			37.8	3146400
	37.82	911111			37.82	3019200
	37.84	826667			37.84	2976000
	37.86	737778			37.86	2911200
	37.88	746667			37.88	2877600
	37.9	928889			37.9	2882400
	37.92	986667			37.92	2904000
	37.94	857778			37.94	2932800
	37.96	742222			37.96	2923200
	37.98	742222			37.98	2980800
	38	951111			38	2961600
	38.02	1017780			38.02	2959200
	38.04	955556			38.04	2925600
	38.06	795556			38.06	2956800
	38.08	800000			38.08	2923200
	38.1	862222			38.1	2880000
	38.12	875556			38.12	2851200
	38.14	982222			38.14	2824800
	38.16	1017780			38.16	2836800
	38.18	1035560			38.18	2928000
	38.2	1013330			38.2	2928000
	38.22	942222			38.22	2812800
	38.24	804444			38.24	2774400
	38.26	724444			38.26	2882400
	38.28	911111			38.28	2956800
	38.3	955556			38.3	2824800
	38.32	880000			38.32	2805600
	38.34	786667			38.34	2793600
	38.36	942222			38.36	2913600
	38.38	911111			38.38	2894400
	38.4	786667			38.4	2956800
	38.42	791111			38.42	2853600
	38.44	897778			38.44	2887200
	38.46	737778			38.46	2805600
	38.48	613333			38.48	2827200
	38.5	662222			38.5	2841600
	38.52	866667			38.52	2846400
	38.54	973333			38.54	2812800
	38.56	915556			38.56	2846400
	38.58	728889			38.58	2992800
	38.6	795556			38.6	2954400
	38.62	928889			38.62	2911200
	38.64	977778			38.64	2860800
	38.66	817778			38.66	2877600
	38.68	746667			38.68	2808000
	38.7	724444			38.7	2767200
	38.72	782222			38.72	2839200
	38.74	777778			38.74	2964000
	38.76	808889			38.76	2908800
	38.78	888889			38.78	2803200
	38.8	906667			38.8	2767200
	38.82	897778			38.82	2856000
	38.84	871111			38.84	2904000
	38.86	822222			38.86	2920800
	38.88	804444			38.88	2880000
	38.9	835556			38.9	2896800
	38.92	875556			38.92	2928000
	38.94	893333			38.94	2887200
	38.96	960000			38.96	2848800
	38.98	928889			38.98	2834400
	39	844444			39	2860800
	39.02	724444			39.02	2824800
	39.04	835556			39.04	2892000
	39.06	880000			39.06	2860800
	39.08	915556			39.08	2872800
	39.1	826667			39.1	2863200
	39.12	853333			39.12	2920800
	39.14	871111			39.14	2928000
	39.16	955556			39.16	2956800
	39.18	964444			39.18	2932800
	39.2	1022220			39.2	2884800
	39.22	951111			39.22	2935200
	39.24	915556			39.24	3069600
	39.26	871111			39.26	3007200
	39.28	1106670			39.28	3002400
	39.3	1244440			39.3	3021600
	39.32	1324440			39.32	3196800
	39.34	1337780			39.34	3295200
	39.36	1444440			39.36	3592800
	39.38	1706670			39.38	4152000
	39.4	2248890			39.4	5248800
	39.42	2680000			39.42	7219200
	39.44	2813330			39.44	9549600
	39.46	3026670			39.46	10276800
	39.48	3462220			39.48	8479200
	39.5	3724440			39.5	6139200
	39.52	3591110			39.52	5544000
	39.54	3337780			39.54	6451200
	39.56	3062220			39.56	6816000
	39.58	2742220			39.58	5892000
	39.6	2484440			39.6	4363200
	39.62	2088890			39.62	3465600
	39.64	1991110			39.64	3204000
	39.66	1875560			39.66	3187200
	39.68	1635560			39.68	3079200
	39.7	1164440			39.7	2980800
	39.72	982222			39.72	2942400
	39.74	977778			39.74	2930400
	39.76	955556			39.76	2940000
	39.78	942222			39.78	2949600
	39.8	942222			39.8	2954400
	39.82	928889			39.82	2916000
	39.84	955556			39.84	3000000
	39.86	951111			39.86	2923200
	39.88	822222			39.88	2868000
	39.9	715556			39.9	2865600
	39.92	795556			39.92	2952000
	39.94	977778			39.94	2937600
	39.96	960000			39.96	2894400
	39.98	822222			39.98	2856000
	40	728889			40	2762400
	40.02	777778			40.02	2817600
	40.04	786667			40.04	2899200
	40.06	782222			40.06	2906400
	40.08	755556			40.08	2810400
	40.1	826667			40.1	2762400
	40.12	853333			40.12	2798400
	40.14	831111			40.14	2863200
	40.16	746667			40.16	2872800
	40.18	648889			40.18	2815200
	40.2	697778			40.2	2860800
	40.22	840000			40.22	2928000
	40.24	977778			40.24	2956800
	40.26	893333			40.26	2911200
	40.28	840000			40.28	2952000
	40.3	733333			40.3	2937600
	40.32	711111			40.32	2911200
	40.34	595556			40.34	2832000
	40.36	662222			40.36	2832000
	40.38	835556			40.38	2913600
	40.4	866667			40.4	2995200
	40.42	733333			40.42	3076800
	40.44	640000			40.44	3088800
	40.46	751111			40.46	3108000
	40.48	893333			40.48	3033600
	40.5	982222			40.5	3024000
	40.52	968889			40.52	3081600
	40.54	871111			40.54	3314400
	40.56	937778			40.56	3544800
	40.58	1071110			40.58	3924000
	40.6	1168890			40.6	4651200
	40.62	1417780			40.62	5930400
	40.64	1528890			40.64	8104800
	40.66	1622220			40.66	11215200
	40.68	1546670			40.68	12717600
	40.7	1742220			40.7	10915200
	40.72	1857780			40.72	7620000
	40.74	1857780			40.74	6235200
	40.76	1662220			40.76	6940800
	40.78	1573330			40.78	7920000
	40.8	1711110			40.8	7236000
	40.82	1586670			40.82	5431200
	40.84	1395560			40.84	3904800
	40.86	1164440			40.86	3360000
	40.88	1151110			40.88	3091200
	40.9	1177780			40.9	3040800
	40.92	1204440			40.92	3100800
	40.94	1062220			40.94	3040800
	40.96	875556			40.96	2944800
	40.98	871111			40.98	2956800
	41	804444			41	2966400
	41.02	800000			41.02	3009600
	41.04	808889			41.04	3009600
	41.06	791111			41.06	2940000
	41.08	791111			41.08	2793600
	41.1	795556			41.1	2832000
	41.12	875556			41.12	2865600
	41.14	857778			41.14	2856000
	41.16	986667			41.16	2944800
	41.18	924444			41.18	3004800
	41.2	786667			41.2	2937600
	41.22	697778			41.22	2812800
	41.24	777778			41.24	2817600
	41.26	853333			41.26	2841600
	41.28	840000			41.28	2877600
	41.3	893333			41.3	2892000
	41.32	853333			41.32	2964000
	41.34	1000000			41.34	2980800
	41.36	1004440			41.36	2944800
	41.38	897778			41.38	2832000
	41.4	666667			41.4	2839200
	41.42	653333			41.42	2848800
	41.44	697778			41.44	2846400
	41.46	800000			41.46	2817600
	41.48	795556			41.48	2803200
	41.5	702222			41.5	2856000
	41.52	688889			41.52	2877600
	41.54	777778			41.54	2937600
	41.56	817778			41.56	2913600
	41.58	808889			41.58	2916000
	41.6	817778			41.6	2829600
	41.62	866667			41.62	2832000
	41.64	875556			41.64	2812800
	41.66	866667			41.66	2774400
	41.68	880000			41.68	2786400
	41.7	857778			41.7	2793600
	41.72	791111			41.72	2824800
	41.74	813333			41.74	2834400
	41.76	884444			41.76	2896800
	41.78	808889			41.78	2836800
	41.8	715556			41.8	2839200
	41.82	715556			41.82	2851200
	41.84	755556			41.84	2928000
	41.86	755556			41.86	2848800
	41.88	817778			41.88	2846400
	41.9	942222			41.9	2851200
	41.92	995556			41.92	2913600
	41.94	1008890			41.94	2844000
	41.96	920000			41.96	2932800
	41.98	920000			41.98	2990400
	42	875556			42	2930400
	42.02	964444			42.02	2822400
	42.04	893333			42.04	2856000
	42.06	791111			42.06	2961600
	42.08	755556			42.08	2978400
	42.1	946667			42.1	2865600
	42.12	1004440			42.12	2784000
	42.14	942222			42.14	2901600
	42.16	831111			42.16	2944800
	42.18	768889			42.18	2904000
	42.2	600000			42.2	2889600
	42.22	706667			42.22	2976000
	42.24	777778			42.24	2952000
	42.26	902222			42.26	2887200
	42.28	1035560			42.28	2824800
	42.3	1213330			42.3	2822400
	42.32	1124440			42.32	2863200
	42.34	911111			42.34	2920800
	42.36	831111			42.36	3028800
	42.38	831111			42.38	2983200
	42.4	1026670			42.4	2942400
	42.42	1257780			42.42	2918400
	42.44	1355560			42.44	2980800
	42.46	1324440			42.46	2959200
	42.48	1288890			42.48	3043200
	42.5	1320000			42.5	3129600
	42.52	1444440			42.52	3376800
	42.54	1568890			42.54	3691200
	42.56	1586670			42.56	4082400
	42.58	1711110			42.58	4094400
	42.6	1808890			42.6	3729600
	42.62	1848890			42.62	3364800
	42.64	1666670			42.64	3372000
	42.66	1648890			42.66	3530400
	42.68	1688890			42.68	3547200
	42.7	1644440			42.7	3477600
	42.72	1546670			42.72	3319200
	42.74	1391110			42.74	3148800
	42.76	1253330			42.76	3014400
	42.78	1088890			42.78	2956800
	42.8	1133330			42.8	2952000
	42.82	1168890			42.82	2978400
	42.84	1057780			42.84	3055200
	42.86	897778			42.86	3134400
	42.88	893333			42.88	3122400
	42.9	960000			42.9	2968800
	42.92	1004440			42.92	2952000
	42.94	1000000			42.94	3062400
	42.96	1013330			42.96	3182400
	42.98	928889			42.98	3235200
	43	991111			43	3237600
	43.02	1057780			43.02	3340800
	43.04	1000000			43.04	3393600
	43.06	986667			43.06	3420000
	43.08	1102220			43.08	3391200
	43.1	1080000			43.1	3523200
	43.12	1031110			43.12	3602400
	43.14	1066670			43.14	3924000
	43.16	1124440			43.16	4536000
	43.18	1226670			43.18	5594400
	43.2	1404440			43.2	7128000
	43.22	1582220			43.22	10185600
	43.24	1653330			43.24	14937600
	43.26	1791110			43.26	19015200
	43.28	1835560			43.28	18259200
	43.3	1933330			43.3	13435200
	43.32	2035560			43.32	9295200
	43.34	2133330			43.34	9026400
	43.36	2057780			43.36	11148000
	43.38	1960000			43.38	12559200
	43.4	1777780			43.4	11462400
	43.42	1720000			43.42	9201600
	43.44	1684440			43.44	8800800
	43.46	1702220			43.46	11186400
	43.48	1577780			43.48	14632800
	43.5	1515560			43.5	15645600
	43.52	1497780			43.52	12902400
	43.54	1373330			43.54	8928000
	43.56	1271110			43.56	7231200
	43.58	1288890			43.58	8162400
	43.6	1377780			43.6	9597600
	43.62	1240000			43.62	9458400
	43.64	1040000			43.64	7389600
	43.66	995556			43.66	5342400
	43.68	973333			43.68	4262400
	43.7	933333			43.7	3866400
	43.72	933333			43.72	3580800
	43.74	946667			43.74	3532800
	43.76	888889			43.76	3520800
	43.78	795556			43.78	3456000
	43.8	764444			43.8	3357600
	43.82	755556			43.82	3261600
	43.84	857778			43.84	3266400
	43.86	888889			43.86	3261600
	43.88	773333			43.88	3252000
	43.9	755556			43.9	3244800
	43.92	688889			43.92	3146400
	43.94	746667			43.94	3062400
	43.96	782222			43.96	3062400
	43.98	942222			43.98	3139200
	44	808889			44	3182400
	44.02	671111			44.02	3206400
	44.04	640000			44.04	3127200
	44.06	728889			44.06	3127200
	44.08	777778			44.08	3201600
	44.1	786667			44.1	3237600
	44.12	840000			44.12	3156000
	44.14	893333			44.14	3134400
	44.16	888889			44.16	3184800
	44.18	791111			44.18	3302400
	44.2	808889			44.2	3393600
	44.22	884444			44.22	3388800
	44.24	937778			44.24	3288000
	44.26	977778			44.26	3324000
	44.28	960000			44.28	3554400
	44.3	991111			44.3	3921600
	44.32	1044440			44.32	4428000
	44.34	1266670			44.34	5457600
	44.36	1422220			44.36	7245600
	44.38	1613330			44.38	9760800
	44.4	1724440			44.4	11467200
	44.42	1768890			44.42	10629600
	44.44	1840000			44.44	7908000
	44.46	1937780			44.46	5848800
	44.48	2004440			44.48	5851200
	44.5	1875560			44.5	6926400
	44.52	1826670			44.52	7579200
	44.54	1640000			44.54	6655200
	44.56	1457780			44.56	5044800
	44.58	1248890			44.58	3984000
	44.6	1057780			44.6	3600000
	44.62	991111			44.62	3369600
	44.64	1040000			44.64	3223200
	44.66	1084440			44.66	3240000
	44.68	897778			44.68	3180000
	44.7	875556			44.7	3177600
	44.72	866667			44.72	3153600
	44.74	831111			44.74	3182400
	44.76	768889			44.76	3156000
	44.78	733333			44.78	3057600
	44.8	693333			44.8	3052800
	44.82	715556			44.82	3117600
	44.84	751111			44.84	3163200
	44.86	746667			44.86	3170400
	44.88	702222			44.88	3180000
	44.9	706667			44.9	3100800
	44.92	662222			44.92	3079200
	44.94	617778			44.94	3218400
[truncated: 1,753 more rows]

## Sheet: Figure 2c & Supplementary 1d
Figure 2c & Supplementary Figure 1d
	Count	Length of Particle1 (nm)	Length of Particle2 (nm)	Length of Particle3 (nm)
	1	1171.13	666.002	926.048
	2	1184.22	641.286	857.195
	3	1229.92	615.359	880.42
	4	1255.06	639.914	822.343
	5	1139.36	661.112	861.68
	6	1124.12	644.965	883.98
	7	1087.13	634.398	879.392
	8	1159.59	651.534	857.195
	9	1135.73	668.433	897.391
	10	1062.73	696.561	883.442
	11	1207.18	649.976	863.666
	12	1089.31	617.114	869.214
	13	1140.4	659.474	901.624
	14	1097.28	692.278	890.15
	15	1077.89	635.675	946.481
	16	1024.91	568.779	890.15
	17	1144.27	677.274	925.174
	18	1154.62	685.31	876.357
	19	1153.51	625.816	872.602
	20	1137.63	619.847	897.762
	21		656.186	889.936
	22		677.274	904.995
	23		648.31	922.856
	24		696.949	883.011
	25		688.754	937.59
	26		670.956	876.357
	27		625.708	889.882
	28		684.027	903.943
	29		662.032	875.487
	30		682.146	862.343
	31			907.044
	32			884.734
	33			920.688
	34			862.343
	35			911.284
	36			855.528
	37			939.517
	38			945.123
	39			903.943
	40			930.15
	41			917.737
	42			932.704
	43			842.072
	44			927.178
	45			911.023
	46			926.048
	47			896.808
	48			930.15
	49			911.023
	50			927.588
	51			877.442
	52			888.705
	53			917.737
	54			876.519
	55			903.943
	56			913.37
	57			932.551
	58			861.68
	59			947.134
	60			876.302
	61			837.027
	62			880.42
	63			903.733
	64			887.365
	65			959.118
	66			892.126
	67			892.072
	68			840.205
	69			939.111
	70			870.909
	71			908.145
	72			857.195
	73			952.096
	74			920.688
	75			931.326
	76			894.683
	77			966.187
	78			895.214
	79			896.914
	80			849.667
	81			913.214
	82			969.334
	83			899.298
	84			830.692
	85			903.943
	86			889.882
	87			897.762
	88			838.106
	89			897.762
	90			884.949
	91			864.382
	92			912.276
	93			895.214
	94			956.683
	95			928.05
	96			918.151
	97			892.499
	98			891.645
	99			908.721
	100			941.086
	101			902.204
	102			887.365
	103			913.943
	104			922.856
	105			918.151
	106			879.392
	107			875.487
	108			934.387
	109			900.937
	110			931.326
	111			849.667
	112			883.98
	113			939.821
	114			948.942
	115			932.704
	116			903.943
	117			882.364
	118			925.328
	119			873.147
	120			918.773
	121			889.936
	122			866.472
	123			903.153
	124			925.328
	125			852.295
	126			899.298
	127			876.139
	128			855.25
	129			900.62
	130			861.68
	131			876.139
	132			848.546
	133			883.98
	134			884.088
	135			896.914
	136			930.15
	137			937.031

## Sheet: Figure 2d
Figure 2d
	Pore Width (nm)	Incremental Pore Volume (cm³g-1)
	0.46464	0
	0.50039	0
	0.53613	0
	0.58974	0.06838
	0.64335	0
	0.6791	0.00847
	0.73271	0
	0.80419	0
	0.85781	0.03284
	0.92929	0.19956
	1.00077	0
	1.09013	0
	1.17948	0
	1.26884	0.01576
	1.35819	0.01358
	1.48329	0.01885
	1.59052	0.01504
	1.71561	0
	1.85858	0
	2.00155	0
	2.16239	0
	2.3411	0
	2.5198	0
	2.73426	0
	2.94871	0
	3.18103	0
	3.43122	0
	3.69929	0
	4.00309	0
	4.32477	0
	4.66432	0
	5.03961	0
	5.43277	0
	5.87954	0.000503419
	6.34419	0.00184
	6.84458	0.00146
	7.39858	0.00141
	7.98832	0.00135
	8.63167	0.00175
	9.31077	0.00148
	10.0613	0.00124
	10.8655	0.00118
	11.7233	0.00111
	12.6526	0.00106
	13.6713	0.00102
	14.7614	0.000950829
	15.9409	0.00090619
	17.2097	0.000886627
	18.5858	0.000834786
	20.0691	0.000760979
	21.6596	0.000625946
	23.3931	0.000432253
	25.2517	0.000403507
	27.2711	0.000496657
	29.4513	0.000416017
	31.7924	0.000619544
	34.3301	0.000900433
	37.0644	0.00104
	40.0309	0.00101
	43.2298	0.000668116
	46.6789	0.000672193
	50.3961	0.000787654
	54.4171	0.000713587
	58.7597	0.000472709
	63.4419	0.000474265
	68.4994	0.000557309
	73.9679	0.000369926
	79.8653	0.000370459
	86.2452	0.00043561
	93.1255	0.000395099
	100.56	0.000262446
	108.566	0.000262471
	117.233	0.000309314
	126.58	0.000205603
	136.677	0.000205441
	147.596	0.000242237
	159.355	0.000161108
	172.079	0.000161049
	185.804	0.000191188
	200.619	0

## Sheet: Figure 2p
Figure 2p
	Time(s)	Base(nm)	Standard Deviation	Ag(nm)	Standard Deviation
	5	51.54	3.56	68.03	5.83
	15	73.29	6.07	120.29	7.51
	30	86.32	7.25	166.43	20.29
	60	79.91	12.28	360.68	19.23
	300	110.75	16.84	497.43	29.68

## Sheet: Figure 3c
Figure 3c
	Adsorption times	Concentration of Ag+(mM)-No UiO	Concentration of Ag+(mM)-With UiO
	1	0.27323	0.15308
	2	0.42386	0.36952
	3	0.64688	0.63425

## Sheet: Figure 3e
Figure 3e
	NAg per unit cell	Diffusion exponent a1	Diffusion exponent a2	Diffusion exponent a3	Mean	Standard Deviation
	2.5	0	0	0	0	0
	5	0	0	0	0	0
	7.5	1.3617	1.0811	1.4527	1.2985	0.19369
	10	1.4641	1.0638	1.3849	1.30427	0.21198
	12.5	1.64975	1.91168	1.63966	1.7337	0.15422
	15	2.04574	2.07144	1.92582	2.01433	0.07772
	17.5	2.00064	1.99342	1.99177	1.99528	0.00472
	20	2.00052	1.99857	2.0002	1.99976	0.00104

## Sheet: Figure 4c
Figure 4c
	Raman shift(cm-1)	10-6M-Intensity(a.u.)	10-7M-Intensity(a.u.)	10-8M-Intensity(a.u.)
	1984.44	-18.2952	-84.5642	-56.2649
	1982.91	689.656	98.9964	298.088
	1981.38	839.44	112.38	700.952
	1979.86	1236.11	136.965	-5.36225
	1978.33	1059.81	132.862	283.406
	1976.79	1275.66	232.111	411.364
	1975.26	1296.32	134.986	265.151
	1973.73	1262.64	232.746	328.639
	1972.2	1202.27	192.52	204.589
	1970.67	951.782	31.6078	235.331
	1969.14	745.144	121.401	249.63
	1967.61	697.264	62.8802	30.6052
	1966.07	311.857	-163.406	217.729
	1964.54	517.004	-22.9263	183.461
	1963.01	297.412	-10.2111	-92.9634
	1961.47	264.858	-9.6201	-135.493
	1959.94	235.424	13.5604	122.183
	1958.4	685.76	-115.147	-23.2696
	1956.87	71.8139	-80.5541	105.602
	1955.33	92.6785	-30.439	69.7105
	1953.8	-351.26	-82.6134	3.11798
	1952.26	-373.199	-45.4763	-126.849
	1950.73	-459.166	21.9986	-90.0699
	1949.19	-134.645	38.0786	-134.686
	1947.65	-0.21608	38.1642	60.6468
	1946.12	-292.527	-77.5584	-14.8327
	1944.58	-145.165	82.4778	-40.8262
	1943.04	-25.0852	-8.48499	156.979
	1941.5	-235.381	-70.8708	-89.2892
	1939.96	-363.126	-91.5573	-118.755
	1938.42	-433.171	-15.4456	175.397
	1936.88	-297.506	-59.7788	-80.3319
	1935.35	-110.485	-1.44847	113.169
	1933.8	-185.082	-25.2958	-55.9658
	1932.27	-184.34	-25.0491	34.8868
	1930.72	-258.95	-44.9654	37.269
	1929.18	-6.69859	-19.7569	-34.9115
	1927.64	139.002	149.407	203.005
	1926.1	135.866	109.809	332.601
	1924.56	452.514	116.269	235.37
	1923.02	227.168	45.5182	101.113
	1921.47	-43.5712	-51.3485	390.226
	1919.93	289.814	-0.82305	57.4164
	1918.39	90.5723	100.869	-1.2776
	1916.84	252.448	76.9561	318.592
	1915.3	238.76	50.546	423.517
	1913.76	99.0168	50.2752	221.881
	1912.21	160.657	75.7545	400.518
	1910.67	317.339	217.062	338.724
	1909.12	164.922	66.8115	216.128
	1907.57	252.671	73.7884	504.029
	1906.03	179.938	28.2672	541.715
	1904.48	236.732	98.7735	431.794
	1902.94	365.481	168.964	477.845
	1901.39	514.54	245.068	616.702
	1899.84	530.852	244.342	813.818
	1898.29	381.569	108.384	473.381
	1896.75	395.357	213.704	412.876
	1895.2	490.254	229.719	543.491
	1893.65	478.596	193.563	563.982
	1892.1	561.114	134.774	300.267
	1890.55	413.445	173.363	458.759
	1889	542.742	299.409	454.025
	1887.45	636.532	171.695	646.024
	1885.9	777.436	164.908	476.296
	1884.35	742.828	218.005	476.71
	1882.8	725.117	226.475	464.405
	1881.25	832.256	190.326	363.72
	1879.7	877.33	87.3514	256.25
	1878.14	498.56	178.747	299.064
	1876.59	726.395	261.511	203.446
	1875.04	641.086	51.3408	332.63
	1873.48	693.886	217.979	410.719
	1871.93	220.176	149.647	295.481
	1870.38	239.314	142.366	324.433
	1868.82	278.371	7.50098	134.647
	1867.27	200.134	0.05652	480.221
	1865.71	194.35	88.547	312.923
	1864.16	482.771	110.228	139.733
	1862.6	311.232	95.8702	83.1541
	1861.05	253.907	121.544	555.474
	1859.49	239.041	41.3265	197.991
	1857.94	86.942	28.5617	90.2359
	1856.38	256.889	8.82035	234.011
	1854.82	180.926	-6.49418	82.0226
	1853.26	-75.0721	-36.9216	181.476
	1851.71	-252.223	44.6894	368.796
	1850.15	-140.127	36.4869	67.8518
	1848.59	-90.2025	19.3309	331.127
	1847.03	-135.562	-14.2527	81.8479
	1845.47	126.158	-45.6998	-6.20469
	1843.91	-184.921	-34.2592	-1.51189
	1842.35	-230.951	-13.8655	-36.0755
	1840.79	-222.918	37.0015	164.651
	1839.23	1.08999	5.64705	-48.9758
	1837.67	-361.026	-3.07657	181.57
	1836.11	42.6843	-1.50888	244.935
	1834.55	-150.839	-9.19754	388.129
	1832.99	-328.834	-11.8443	230.525
	1831.42	-359.833	-31.872	200.61
	1829.86	-273.837	-104.381	172.472
	1828.3	-130.726	34.9279	134.41
	1826.74	40.5534	-138.6	-58.8397
	1825.17	-265.016	26.0124	-118.68
	1823.61	-249.546	64.0457	-123.139
	1822.04	21.2638	-28.6186	-163.82
	1820.48	175.281	32.4999	-12.8051
	1818.91	12.2925	-81.5472	-5.23572
	1817.35	62.3895	-4.50119	-154.611
	1815.78	-78.7377	4.85414	94.9797
	1814.22	98.5826	62.7495	208.997
	1812.65	189.806	150.948	183.595
	1811.09	248.94	-28.8865	1.37152
	1809.52	-42.1443	-77.8219	99.1171
	1807.95	-5.54276	-11.1325	-99.951
	1806.38	-40.2763	13.5655	-286.523
	1804.82	-18.092	-31.8428	-227.281
	1803.25	273.271	-30.0931	3.71562
	1801.68	126.765	-65.7192	-126.052
	1800.11	142.889	52.6435	41.2496
	1798.54	137.891	69.5237	-95.6804
	1796.97	136.5	56.1472	128.42
	1795.4	508.157	45.2635	65.8701
	1793.83	151.491	87.9413	48.736
	1792.26	237.208	-38.7074	264.264
	1790.69	285.364	66.1398	196.243
	1789.12	337.6	74.8008	-41.6859
	1787.55	49.5567	27.3979	194.454
	1785.97	182	15.1256	52.1875
	1784.4	108.173	20.5163	-285.044
	1782.83	-4.766	-2.63423	83.1732
	1781.26	-359.601	38.0627	94.4898
	1779.68	-528.449	9.51183	-154.99
	1778.11	-39.9761	55.1169	-7.48185
	1776.54	89.1644	69.6385	-54.8178
	1774.96	-156.614	-35.068	-216.603
	1773.39	-144.391	-63.6667	-129.738
	1771.81	-157.63	-1.71536	-206.623
	1770.24	-298.322	3.33203	-164.688
	1768.66	-433.63	-42.9534	98.5751
	1767.09	-125.076	60.5518	-98.778
	1765.51	-299.992	-7.20281	-196.635
	1763.93	-71.1488	37.084	193.486
	1762.36	5.43514	66.152	50.818
	1760.78	-148.946	-13.1154	101.256
	1759.2	171.908	122.045	1.81382
	1757.62	208.375	2.07564	126.287
	1756.04	118.468	15.9731	177.171
	1754.46	-56.9715	30.0844	-13.4921
	1752.89	109.281	-16.3404	65.0874
	1751.31	89.591	-94.3644	298.815
	1749.73	345.362	93.5234	363.471
	1748.15	209.597	135.297	288.1
	1746.57	530.212	133.271	210.699
	1744.99	551.05	163.321	106.202
	1743.4	630.447	61.5333	319.686
	1741.82	552.414	63.196	454.92
	1740.24	716.043	115.198	100.484
	1738.66	866.03	259.599	119.842
	1737.08	466.267	175.952	124.63
	1735.49	398.682	111.842	79.2029
	1733.91	388.299	96.193	111.698
	1732.33	576.337	118.333	372.151
	1730.74	328.337	194.948	221.503
	1729.16	675.278	125.893	362.329
	1727.58	414.141	84.0794	180.781
	1725.99	616.922	66.9262	354.072
	1724.41	15.7075	99.0699	71.4452
	1722.82	263.83	143.019	156.054
	1721.23	173.871	13.9285	431.799
	1719.65	252.412	7.84826	150.069
	1718.06	540.018	150.638	182.517
	1716.48	209.312	129.105	177.431
	1714.89	122.859	110.407	33.9821
	1713.3	258.221	65.4539	300.465
	1711.71	314.842	-32.6142	93.5958
	1710.12	220.483	62.2187	200.559
	1708.54	117.562	79.9199	111.714
	1706.95	96.451	42.5738	243.449
	1705.36	-192.372	19.9603	295.531
	1703.77	-165.714	102.46	9.07584
	1702.18	-298.779	-40.0352	218.3
	1700.59	-616.71	-78.3371	189.736
	1699	-100.965	35.6879	226.289
	1697.41	136.921	-36.7998	21.4385
	1695.82	355.167	-74.8114	176.748
	1694.22	-245.009	-19.6102	193.141
	1692.63	-120.152	18.9696	-3.00461
	1691.04	54.8014	66.4645	264.194
	1689.45	79.0704	-38.8803	303.499
	1687.86	-189.568	-68.5702	143.831
	1686.26	132.677	127.15	298.914
	1684.67	-95.9925	212.174	-6.99959
	1683.07	235.157	91.6013	-28.7905
	1681.48	64.6985	57.119	203.731
	1679.88	52.281	79.3372	201.046
	1678.29	133.697	117.189	309.272
	1676.7	-44.4892	106.924	-95.5404
	1675.1	192.624	-37.994	179.899
	1673.5	540.796	10.3695	427.577
	1671.91	783.562	149.104	212.178
	1670.31	701.652	94.6429	115.252
	1668.71	887.368	148.374	111.95
	1667.12	1504.76	243.152	319.6
	1665.52	2019.98	340.08	167.555
	1663.92	2963.68	412.535	651.781
	1662.32	3757.36	504.051	591.447
	1660.72	5243.03	722.306	758.067
	1659.12	7537.41	917.962	649.301
	1657.53	9900.63	1245.34	708.344
	1655.93	14338.1	1923.51	1158.04
	1654.32	18978.1	2357.23	1261.88
	1652.72	24479.6	2986.67	1661
	1651.12	29169.8	3620.92	2072.4
	1649.52	31128	3975.11	2213.45
	1647.92	30731.6	4043.35	2108.05
	1646.32	27167.5	3782.39	2092.24
	1644.72	22822.9	3234.92	2034.68
	1643.12	17634.9	2680.44	1842.26
	1641.51	13566.6	2127.17	1805.96
	1639.91	10170.6	1879.63	1766.95
	1638.3	7557.93	1446.9	1451.52
	1636.7	5476.33	1111.31	1706.5
	1635.1	4358.02	997.569	1718.32
	1633.49	2933.96	825.319	1697.01
	1631.89	2285.52	729.176	1809.78
	1630.28	1617.35	623.907	2024.21
	1628.68	1369.04	744.316	2184.61
	1627.07	1227.98	572.084	2344.14
	1625.46	913.176	612.519	2257.1
	1623.86	583.553	470.195	2374.19
	1622.25	786.557	664.356	2054.23
	1620.64	1008.02	705.797	2596.44
	1619.04	772.799	577.892	2531.91
	1617.43	998.823	762.825	2614.46
	1615.82	1589.99	901.318	2934.09
	1614.21	1941.12	1044.19	2990.38
	1612.6	2212.84	1069.29	2997.59
	1610.99	2809.57	1201.74	3236.05
	1609.38	3205.64	1292.53	3463.25
	1607.77	3553.88	1233.46	3514.5
	1606.16	3962.1	1415.75	3625.53
	1604.55	4060.22	1432.15	3672.4
	1602.94	4157.84	1456.13	3853.78
	1601.33	5074.1	1490.55	3897.21
	1599.72	6075.55	1681.94	4027.82
	1598.11	6564.59	1647.08	4007.36
	1596.49	6673.97	1511.76	3616.62
	1594.88	6176.73	1603.98	3397.34
	1593.27	5633.58	1484.26	3168.91
	1591.65	4867.7	1278.69	2894.53
	1590.04	4659.15	1149.1	2713.98
	1588.43	4838.14	1190.53	2683.88
	1586.81	5362.06	1178.47	2474.67
	1585.2	6607.31	1342.32	2533.81
	1583.58	7951.97	1445.14	2495.05
	1581.96	9877.7	1550.8	2523.53
	1580.35	12633.1	1894.13	2689.01
	1578.73	15876.8	2226.97	2860.31
	1577.12	18016.2	2500.05	2721.66
	1575.5	19060.2	2622.23	3135.62
	1573.88	19111.8	2664.33	2823.16
	1572.26	18036.5	2550.68	2861.54
	1570.65	16929.9	2401.68	2695.81
	1569.03	15575.3	2229.86	2629.27
	1567.41	13319.7	1908.19	2461.37
	1565.79	11389	1718.15	2190.26
	1564.17	9589.38	1449.81	2156.68
	1562.55	8354.13	1342.55	1890.08
	1560.93	7742.98	1306.88	1908.9
	1559.31	6888.61	1195.71	1893.18
	1557.69	6839.05	1121.32	1996.22
	1556.07	6642.44	1111.57	1762.03
	1554.45	6665.1	1054.57	1921.09
	1552.82	7048.67	1139.83	1846.38
	1551.2	7308.69	1018.15	1955.21
	1549.58	6657.29	998.302	1574.92
	1547.96	6880.62	1013.58	1491.84
	1546.33	7117.18	1047.37	1561.18
	1544.71	7249.02	977.961	1606.38
	1543.09	7287.34	978.059	1183.58
	1541.46	7495.45	950.403	1512.8
	1539.84	7364.91	1106.02	1262.47
	1538.21	7261.49	1057.19	1174.8
	1536.59	7476.15	1019.69	1580.66
	1534.96	7147.69	1089.1	1152.34
	1533.34	7330.77	987.368	1244.69
	1531.71	6980.35	1065.31	1415.07
	1530.08	6955.02	1090.19	1373.97
	1528.46	6644.2	1034.57	1316.34
	1526.83	6144.53	998.079	1254.38
	1525.2	6413.76	1027.17	1420.25
	1523.57	6848.52	1099.7	1368.28
	1521.94	7482.79	1014.71	981.619
	1520.31	9154.53	1285.03	1109.1
	1518.69	10907.4	1607.99	1530.56
	1517.05	13996.9	1972.61	1233.92
	1515.43	17342.8	2234.94	1656.76
	1513.79	21815.6	2801	1841.35
	1512.16	25698.1	3081.81	1809.36
	1510.53	29388.8	3536.99	1937.5
	1508.9	31909.4	3742.29	1981.82
	1507.27	32885	3804.64	2014.31
	1505.64	31745.2	3632.34	1958.4
	1504.01	29342.8	3420.33	1584.49
	1502.37	25924.2	3042.95	1374.41
	1500.74	21984.3	2707.47	1321.52
	1499.11	18741.2	2341.38	1346.42
	1497.47	15000.2	1927.03	814.771
	1495.84	11571.1	1501.4	726.656
	1494.2	9258.11	1079.11	564.316
	1492.57	6812.68	737.862	120.864
	1490.93	5685.34	603.09	140.188
	1489.3	4657.11	454.147	137.472
	1487.66	3697.07	289.161	132.292
	1486.03	2922.02	363.353	-126.816
	1484.39	2240.89	158.225	-162.933
	1482.75	1861.55	86.0595	151.333
	1481.12	1796.82	142.426	254.512
	1479.48	1090.4	-49.0284	84.3978
	1477.84	1092.76	4.02907	98.8958
	1476.2	1083.01	-8.28063	45.8131
	1474.56	1184.79	15.7027	290.672
	1472.92	1065.85	3.80247	24.3933
	1471.28	910.256	-34.6832	148.034
	1469.64	951.503	-54.2156	67.5015
	1468	982.689	-67.7985	193.6
	1466.36	561.649	-16.9129	-164.931
	1464.72	218.679	-49.8879	11.9678
	1463.08	363.206	-104.457	359.965
	1461.44	38.3135	-107.287	393.442
	1459.8	-155.579	-89.9318	214.684
	1458.15	-175.795	-51.8222	35.4076
	1456.51	-268.485	-28.5169	85.6784
	1454.87	34.3668	52.3217	210.461
	1453.22	-396.721	-42.3711	105.53
	1451.58	104.818	39.7833	-78.7555
	1449.94	321.469	173.865	186.909
	1448.29	660.546	75.9592	-16.1337
	1446.65	603.138	75.1242	49.9161
	1445	812.113	116.029	395.997
	1443.36	643.858	82.8658	413.492
	1441.71	617.045	317.064	558.13
	1440.06	482.65	167.344	470.683
	1438.42	917.395	174.459	338.239
	1436.77	727.171	138.43	717.864
	1435.12	522.568	91.3853	365.877
	1433.47	1001.03	133.805	137.379
	1431.83	1219.05	150.985	268.067
	1430.18	925.042	22.76	-81.7241
	1428.53	1123.73	96.1363	105.948
	1426.88	1036.71	131.339	241.171
	1425.23	2239.56	255.254	455.182
	1423.58	2877.15	347.454	438.487
	1421.93	3326.32	527.397	510.752
	1420.28	3808.47	489.116	517.732
	1418.63	3379.58	482.904	451.163
	1416.98	3231.88	504.415	794.685
	1415.33	2016.48	426.645	653.016
	1413.67	1653.18	345.257	746.025
	1412.02	1169.79	323.901	562.608
	1410.37	952.298	195.018	883.941
	1408.71	146.538	147.687	518.629
	1407.06	121.295	161.549	549.166
	1405.41	-116.827	178.219	581.817
	1403.75	-794.917	91.4465	496.819
	1402.1	4.2848	137.391	680.159
	1400.44	-107.282	184.592	945.652
	1398.79	-2.90487	218.919	1071.39
	1397.13	284.382	247.158	859.533
	1395.48	744.712	394.127	1291.3
	1393.82	649.443	335.917	1078.21
	1392.16	1210.83	354.417	1140.53
	1390.51	1856.99	450.22	916.155
	1388.85	3118.75	728.361	1346.78
	1387.19	3997.56	851.696	1282.95
	1385.53	4301.6	745.578	1171.62
	1383.87	5128.93	808.614	1194.75
	1382.21	5488.51	733.253	992.167
	1380.55	5768.47	886.665	1150.83
	1378.89	6068.4	963.22	1295.02
	1377.23	6226.23	984.707	1166.75
	1375.57	6622.93	1012.04	1262.72
	1373.91	7999.65	1195.69	1282.76
	1372.25	10000	1556.99	1518.6
	1370.59	12724.9	1858.54	1229.97
	1368.93	17217.8	2356.53	1513.91
	1367.27	23241.8	3060.32	1820.87
	1365.6	29090.7	3662.41	2118.77
	1363.94	35194.6	4415.76	2425.95
	1362.28	37468.2	4501.88	2183.51
	1360.61	36540.1	4524.16	2310.56
	1358.95	32686.6	4087.08	2238.14
	1357.28	27622	3657.85	1945.35
	1355.62	22777.3	2951.2	1626.34
	1353.95	18931.3	2453.25	1487.09
	1352.29	16477.4	2231.56	1206.3
	1350.62	13448.1	1854.2	1191.12
	1348.96	10828.4	1575.21	912.772
	1347.29	8734.44	1392.09	1004.14
	1345.62	6835.17	1126.19	554.543
	1343.96	5007.29	933.875	279.875
	1342.29	3739.08	692.334	742.937
	1340.62	2806.95	714.629	500.78
	1338.95	2366.8	538.469	464.391
	1337.28	2132.98	517.959	469.3
	1335.61	1665.52	507.828	522.813
	1333.94	1630.67	484.048	389.383
	1332.27	1854.47	516.282	531.772
	1330.6	2022.9	377.631	551.118
	1328.93	2508.64	507.223	706.571
	1327.26	2889.38	541.954	580.351
	1325.59	4072.33	749.014	770.721
	1323.91	4958.92	808.05	680.434
	1322.24	6498.3	990.117	830.938
	1320.57	8045.28	1211.62	920.495
	1318.9	9212.63	1242.96	963.754
	1317.22	10371.4	1374.51	724.842
	1315.55	12333	1681.74	1131.72
	1313.88	14175.8	2040.76	970.56
	1312.2	15258	1984.35	846.935
	1310.53	15737.1	2117.23	1054.74
	1308.85	15912.6	2028.13	831.419
	1307.17	14983.3	2071.57	904.822
	1305.5	12873.8	1755.26	714.649
	1303.82	10581.4	1438.52	637.42
	1302.14	8897.09	1226.44	537.674
	1300.47	7444.87	1107.19	712.481
	1298.79	6634.36	935.915	870.113
	1297.11	5557.58	922.173	741.705
	1295.43	4963.77	838.835	770.604
	1293.76	4452.14	676.286	695.173
	1292.08	4265.06	715.619	688.91
	1290.4	3831.06	736.508	623.782
	1288.72	3776.87	800.353	737.518
	1287.04	3261.45	643.18	588.279
	1285.36	2916.43	374.55	682.273
	1283.68	2584.79	469.626	883.273
	1281.99	2640.92	500.314	720.851
	1280.31	2814.65	609.847	707.218
	1278.63	3576.29	724.777	726.34
	1276.95	3319.98	585.155	812.537
	1275.26	3396.45	681.361	607.223
	1273.58	3277.83	665.587	381.226
	1271.9	3075.08	609.997	309.334
	1270.21	2742.39	434.679	293.702
	1268.53	2550.32	500.139	222.928
	1266.84	2343.54	414.51	515.033
	1265.16	2216.84	385.91	264.459
	1263.47	1841.66	400.739	331.43
	1261.79	1303.43	185.667	85.668
	1260.1	1030.33	313.23	173.571
	1258.41	1073.3	380.8	210.031
	1256.73	801.473	258.059	245.592
	1255.04	280.193	167.587	119.57
	1253.35	185.314	159.323	222.142
	1251.66	414.16	362.023	246.144
	1249.98	488.355	216.866	363.145
	1248.29	331.798	241.712	197.749
	1246.6	525.726	351.355	543.077
	1244.91	-176.257	161.219	317.372
	1243.22	390.763	311.713	440.811
	1241.53	-72.4169	253.308	535.345
	1239.84	237.607	316.3	471.278
	1238.14	-60.3814	136.572	566.766
	1236.45	96.7964	197.772	405.484
	1234.76	165.094	112.435	572.155
	1233.07	69.1438	309.885	870.284
	1231.38	283.698	188.857	763.131
	1229.68	603.425	76.5771	848.701
	1227.99	1203.53	348.3	759.674
	1226.29	1662.97	341.29	644.647
	1224.6	1789.55	419.745	479.278
	1222.91	2237.06	478.071	667.442
	1221.21	1263.29	321.793	619.974
	1219.52	1112.47	99.37	226.471
	1217.82	702.653	161.021	371.442
	1216.12	607.412	237.606	206.421
	1214.43	621.038	175.235	354.922
	1212.73	1103.37	272.432	408.197
	1211.03	1098.58	240.591	82.5526
	1209.33	1892.32	310.78	229.242
	1207.64	2110.57	249.023	122.741
	1205.94	3030.57	291.354	75.5282
	1204.24	4261.73	534.293	178.125
	1202.54	5060.08	639.903	357.782
	1200.84	5882.88	777.436	281.803
	1199.14	6729.81	878.147	243.487
	1197.44	6743.09	825.243	362.037
	1195.74	7236.32	991.276	313.852
	1194.04	7674.08	949.103	553.211
	1192.34	9178.28	1045.75	542.56
	1190.63	9834.35	1196.66	283.004
	1188.93	11303.6	1256.19	364.557
	1187.23	12810.3	1389.06	652.815
	1185.53	12940.4	1544.82	645.629
	1183.82	14098.5	1608.04	978.378
	1182.12	14191.5	1649.77	1268.86
	1180.41	13585.1	1564.19	1164.88
	1178.71	12475	1594.55	1068.95
	1177	10250.4	1345.44	709.365
	1175.3	8364.74	1160.76	438.354
	1173.59	6229.49	891.283	422.016
	1171.88	4826.54	672.514	386.916
	1170.18	3650.68	463.055	299.096
	1168.47	2745.2	398.595	124.667
	1166.76	1984.66	134.817	-206.822
	1165.05	1513.12	223.002	-106.301
	1163.35	1349.9	127.363	-13.9519
	1161.64	416.272	-41.9909	-142.862
	1159.93	326.54	4.80198	-154.963
	1158.22	405.26	-7.87886	84.2787
	1156.51	-321.962	-99.3149	-265.761
	1154.8	-74.3937	7.09094	-291.352
	1153.09	-456.777	-86.4148	-354.454
	1151.38	-669.36	-231.568	-446.951
	1149.67	-120.404	60.2368	-242.024
	1147.96	-355.13	-130.924	-245.622
	1146.24	-47.614	-110.194	-186.061
	1144.53	378.004	-46.1907	-147.96
	1142.82	578.229	-60.8241	-196.247
	1141.1	598.277	90.8514	-212.569
	1139.39	1021.81	70.8011	-388.989
	1137.68	1492.24	-17.1167	-370.744
	1135.96	2092.6	148.585	-73.459
	1134.25	2864.93	244.578	36.1065
	1132.53	4108.82	550.761	213.948
	1130.81	4912.23	521.022	570.192
	1129.1	5799.2	612.337	551.446
	1127.38	5878.89	673.106	201.473
	1125.66	5753.67	746.543	629.112
	1123.95	5175.18	566.421	201.022
	1122.23	4292.79	428.056	59.6018
	1120.51	4066.93	474.803	300.484
	1118.79	3638.24	423.66	241.435
	1117.07	3198.35	341.486	284.279
	1115.35	2404.45	308.063	199.412
	1113.63	2112.41	205.815	50.6551
	1111.91	1836.19	209.597	-39.6173
	1110.19	1145.98	37.0875	-168.912
	1108.47	774.117	78.3439	-87.4784
	1106.75	409.934	71.1561	-212.461
	1105.03	651.361	83.7027	68.833
	1103.31	175.405	-51.8608	-218.224
	1101.59	-22.8963	-156.706	-161.116
	1099.86	296.237	55.106	359.427
	1098.14	416.765	-0.25676	31.5425
	1096.41	1004.34	28.3591	-3.6114
	1094.69	1168.46	106.151	306.729
	1092.97	1381.4	169.437	303.15
	1091.24	1930.85	274.475	352.52
	1089.52	1798.07	281.11	-2.80665
	1087.79	2144.36	194.994	218.587
	1086.06	2011.08	373.451	354.179
	1084.34	2133.94	208.439	279.533
	1082.61	1872.27	281.441	394.59
	1080.88	1312.72	222.645	243.905
	1079.15	1142.69	235.58	422.231
	1077.43	1256.61	127.978	399.287
	1075.7	890.552	136.18	359.539
	1073.97	1063.21	128.478	585.938
	1072.24	778.629	118.124	375.015
	1070.51	661.859	115.671	424.91
	1068.78	653.571	178.377	402.462
	1067.05	654.188	180.563	428.362
	1065.32	368.178	153.966	237.576
	1063.59	625.485	-10.2439	375.102
	1061.86	305.082	67.0035	411.3
	1060.12	472.324	47.4163	618.95
	1058.39	292.447	-30.5266	368.145
	1056.66	516.094	148.622	185.956
	1054.92	851.862	93.5008	337.879
	1053.19	1247.35	-0.5793	13.2394
	1051.46	1406.36	49.1901	211.525
	1049.72	1834.53	78.7146	160.996
	1047.99	1891.94	150.955	229.859
	1046.25	1701.68	31.6969	376.787
	1044.51	1097.81	140.159	286.512
	1042.78	1134.61	70.6819	255.85
	1041.04	726.379	87.1971	104.076
	1039.3	565.382	-41.3479	288.276
	1037.57	106.248	-113.135	-10.0829
	1035.83	155.879	12.1239	330.856
	1034.09	-51.6653	-52.0668	-11.3751
	1032.35	78.0649	-53.4326	222.364
	1030.61	-206.808	-75.8266	269.234
	1028.87	229.789	-14.125	337.056
	1027.13	110.718	110.312	133.243
	1025.39	-18.9576	-148.281	-46.0337
	1023.65	437.563	-35.5541	46.9708
	1021.91	786.942	173.684	278.147
	1020.17	822.925	11.4907	-32.4945
	1018.43	756.401	-5.40162	-113.852
	1016.69	849.251	114.448	104.763
	1014.94	1011.49	81.202	257.647
	1013.2	1026.2	241.773	118.366
	1011.46	1020.27	202.687	33.3
	1009.71	972.885	94.8809	-50.0474
	1007.97	1184.01	96.9138	-53.047
	1006.22	142.741	64.0147	-181.009
	1004.48	405.185	94.8691	127.659
	1002.73	299.882	188.282	306.914
	1000.98	31.922	66.3684	307.973
	999.238	3.68672	-50.5343	127.472
	997.492	-69.3843	-124.334	203.479
	995.744	-276.9	-77.1547	-103.468
	993.996	-307.653	-111.66	-3.98178
	992.248	-317.221	-85.9812	137.247
	990.5	42.1433	-38.8016	32.5756
	988.75	-55.9735	-16.6174	-42.4446
	987.002	-185.608	-83.2715	68.9223
	985.252	-424.752	-97.6287	-0.94176
	983.502	78.3716	5.59216	-49.9216
	981.75	125.286	30.4276	216.236
	980	-38.6165	133.036	98.3854
	978.248	117.104	42.4426	78.0277
	976.496	230.433	-35.0333	309.046
	974.744	153.581	148.182	271.177
	972.992	525.181	46.1404	-46.6933
	971.238	609.97	40.6601	144.12
	969.484	-185.312	-14.3224	-57.1534
	967.73	-142.246	1.13602	329.008
	965.977	-209.143	-85.8817	198.958
	964.221	-9.98353	13.6012	183.606
	962.467	246.605	13.2369	206.413
	960.711	-386.978	80.6114	252.648
	958.955	228.141	43.5645	94.8909
	957.197	24.7981	34.9125	129.834
	955.441	-116.314	137.355	203.75
	953.684	-121.441	36.2721	149.286
	951.926	324.178	58.9845	277.778
	950.168	252.558	101.674	7.45201
	948.41	-194.667	-65.6149	237.286
	946.65	-5.62544	105.123	323.2
	944.891	583.15	-20.6965	307.718
	943.131	414.995	90.0212	160.602
	941.371	861.009	218.352	372.861
	939.611	1424.21	269.357	212.808
	937.85	1984.7	348.66	423.244
	936.088	2727.18	569.883	510.724
	934.326	2759.45	364.92	514.262
	932.564	3251.2	510.648	691.622
	930.801	3691.35	653.774	729.734
	929.037	3789.32	590.321	691.772
	927.273	3548.27	564.422	691.861
	925.51	3295.01	459.993	582.24
	923.746	2750.01	319.416	570.289
	921.98	2848.3	450.703	545.43
	920.217	2486.9	428.923	381.579
	918.451	2461.43	265.965	500.957
	916.684	2033.61	273.733	426.167
	914.918	1734.5	318.406	245.298
	913.15	1458.31	378.376	228.441
	911.383	1776.84	367.703	167.642
	909.615	1328.15	284.426	-48.2783
	907.848	1196.19	139.805	87.5893
	906.078	1091.7	124.023	95.9189
	904.311	1050.48	158.898	141.297
	902.541	1186.58	219.403	148.821
	900.77	1045.23	227.453	12.6049
	899	1056.97	61.4312	9.90187
	897.229	856.337	84.3642	305.917
	895.459	833.448	77.5755	320.439
	893.688	471.868	139.43	342.768
	891.914	135.365	13.3017	-8.95919
	890.143	506.255	-61.9104	352.31
	888.369	372.069	128.653	189.107
	886.596	743.103	58.8431	-124.365
	884.822	752.062	85.7099	183.584
	883.049	1001.95	66.0181	177.042
	881.273	417.59	6.66563	-88.7737
	879.498	524.851	123.774	386.573
	877.723	526.363	155.692	11.9378
	875.947	585.573	133.665	139.588
	874.172	34.6366	2.24995	-1.30924
	872.395	-437.255	-54.0568	-33.1075
	870.617	-513.628	-13.0003	-204.607
	868.84	-48.1371	9.31766	327.946
	867.062	-10.3144	8.05709	-89.4242
	865.283	-182.841	-73.3283	-15.4569
	863.504	187.924	4.83245	216.193
	861.725	-155.25	201.598	280.78
	859.945	57.558	104.128	291.463
	858.166	107.373	106.174	238.866
	856.385	433.068	255.31	173.563
	854.604	326.563	67.3782	313.749
	852.822	279.822	188.259	222.96
	851.041	642.07	25.567	195.591
	849.26	411.689	130.772	238.442
	847.477	423.454	131.509	82.1943
	845.693	45.924	2.50337	-62.7777
	843.91	181.179	66.2796	299.128
	842.125	294.017	151.843	210.767
	840.342	33.2746	77.5461	191.696
	838.557	198.915	7.16355	288.029
	836.771	-332.436	51.1056	-110.719
	834.986	247.097	73.8749	-9.89762
	833.199	447.722	80.6062	-129.14
	831.414	-23.8891	64.7764	4.25207
	829.627	355.847	133.86	-136.91
	827.84	-27.9702	45.9325	-133.804
	826.051	442.561	36.6656	-89.6487
	824.264	99.3744	5.44279	-250.83
	822.475	-34.8568	7.0955	-86.3207
	820.686	249.033	8.94752	109.735
	818.896	259.246	89.3518	40.9465
	817.105	91.0247	77.4013	65.1361
	815.314	-8.29998	129.788	-15.2756
	813.525	210.892	148.034	-161.947
	811.732	234.665	30.9217	-150.976
	809.941	380.858	85.6147	70.1724
	808.15	518.102	115.268	235.201
	806.357	823.226	155.611	145.236
	804.564	679.631	185.952	261.979
	802.771	977.953	89.3134	352.439
	800.977	1025.72	109.622	71.737
	799.182	530.41	82.8636	7.02946
	797.389	634.309	172.676	-49.9163
	795.592	946.106	232.115	163.319
	793.797	860.295	121.717	14.9685
	792.002	1410.4	320.476	224.052
	790.205	1574.83	214.535	-10.4992
	788.408	2600.66	348.056	-118.44
	786.611	3566.71	658.12	129.93
	784.812	4805.89	602.903	396.139
	783.016	7079.41	821.981	380.082
	781.217	10273.8	1365.16	635.336
	779.418	14656.2	1840.27	699.142
	777.617	19655.6	2509.91	1089.99
	775.818	25475.2	3051.61	1465.5
	774.018	28568.9	3536.02	1604.81
	772.217	27833.4	3239.86	1347.26
	770.416	23930.8	2849.9	1306.57
	768.613	20005.5	2335.75	1220.38
	766.812	16345	2061.43	979.56
	765.01	12423	1498.91	532.721
	763.207	9109.06	1129.92	551.981
	761.402	5789.08	812.079	595.903
	759.6	4006.89	480.278	306.173
	757.795	2404.87	347.684	47.9978
	755.99	1547.82	150.671	235.96
	754.186	774.437	105.703	184.19
	752.379	819.024	154.156	-33.6732
	750.574	494.766	-45.5363	-235.299
	748.768	6.14346	-72.7512	78.8118
	746.961	-41.9773	-101.937	-11.1119
	745.152	294.728	0.43603	115.045
	743.346	473.87	37.2587	6.87067
	741.537	324.24	112.552	53.9977
	739.729	-36.2586	-27.0742	-50.4407
	737.92	-71.1157	-36.0651	107.3
	736.109	116.155	-18.3784	20.0399
	734.301	180.38	56.5377	13.7546
	732.49	-33.4584	84.2821	183.58
	730.68	-172.544	-63.3313	32.7965
	728.867	-121.339	-83.8115	192.737
	727.057	-461.616	-78.7829	-32.5826
	725.244	46.0847	-93.9296	16.5446
	723.432	150.83	-69.5542	47.2819
	721.619	486.721	-36.7855	-161.439
	719.805	351.916	-38.1957	44.4275
	717.992	109.059	-11.6146	11.6722
	716.178	6.97244	-43.5505	-49.4614
	714.361	98.1843	42.1189	-58.33
	712.547	31.2157	35.3756	240.189
	710.73	-127.957	-31.2215	208.011
	708.916	632.408	-2.69289	66.8469
	707.1	231.354	-74.2763	154.121
	705.281	66.0191	-34.2463	63.6979
	703.465	423.449	81.5027	-74.3886
	701.646	212.395	-9.02227	-53.7899
	699.828	205.169	-5.34401	-210.764
	698.01	-16.2639	-82.9441	-161.393
	696.191	-311.27	-118.334	-68.3564
	694.371	-5.50587	13.8312	130.336
	692.551	-321.167	-119.504	-54.4532
	690.73	-384.67	-20.8753	-128.52
	688.91	-115.84	74.3667	195.131
	687.088	17.1291	-11.7077	97.9019
	685.268	307.239	21.0363	143.858
	683.445	-0.96391	127.95	-19.9653
	681.621	282.52	120.845	132.517
	679.799	715.696	96.4552	187.209
	677.975	675.722	145.094	117.512
	676.15	533.272	35.5237	151.582
	674.326	492.791	-5.76741	-97.4203
	672.502	557.265	64.8786	-41.3524
	670.676	852.499	23.3616	-117.902
	668.852	588.481	129.041	212.185
	667.025	530.501	11.3248	79.1113
	665.197	1196.81	135.374	2.1653
	663.371	1724.74	147.575	120.527
	661.543	3029.96	308.241	133.92
	659.715	3949.87	513.024	261.651
	657.887	4301.08	495.999	106.879
	656.059	3345.12	378.991	58.1363
	654.229	2189.7	237.079	54.5705
	652.4	846.944	14.9784	-21.3772
	650.57	549.914	-88.7362	-112.112
	648.738	505.011	81.2526	82.0814
	646.908	357.517	5.88324	305.394
	645.076	869.403	34.8749	317.405
	643.244	1452.45	115.714	438.514
	641.412	2370.8	247.532	434.098
	639.58	3256.13	428.626	303.419
	637.746	3708.15	413.477	202.062
	635.912	3759.75	406.651	466.566
	634.078	2869.71	177.148	316.443
	632.244	2094.28	293.334	110.858
	630.408	2330.43	223.186	361.486
	628.572	1929.4	205.938	164.583
	626.736	2096.97	223.011	213.609
	624.9	2283.58	192.497	448.635
	623.064	2766.63	322.408	467.95
	621.227	3550.7	346.941	328.157
	619.389	5403.94	763.723	509.5
	617.551	9491.54	1208.49	725.701
	615.713	19550.8	2415.64	1356.38
	613.873	41208.8	5022.46	2495.74
	612.033	63348.4	7526.68	3858.38
	610.193	57650.5	7251.55	3622.69
	608.354	35684.2	4618.67	2068.9
	606.514	18260.6	2416.46	1173.35
	604.672	10273.6	1265.43	560.653
	602.83	6653.18	830.732	344.755
	600.988	4965.37	571.081	150.601
	599.145	3974.58	450.262	252.821
	597.303	3353.61	475.825	210.374
	595.459	2893.89	354.25	-47.6468
	593.615	2413.33	274.878	226.036
	591.77	2528.22	288.671	267.575
	589.926	2109.61	155.369	-55.9523
	588.08	2236.85	301.59	-27.3045
	586.234	2425.22	309.014	189.73
	584.389	2248.71	231.949	114.569
	582.541	1901.68	213.271	204.693
	580.695	2012.37	237.185	-35.1724
	578.848	2108.93	151.678	53.5816
	577	2104.6	118.983	222.436
	575.15	2078.21	245.463	130.854
	573.303	2513.86	376.504	139.985
	571.453	3066.23	341.586	1.7899
	569.604	3150.63	346.77	313.672
	567.754	3556.51	464.79	291.951
	565.902	3387.82	478.468	87.6171
	564.051	2942.28	332.949	165.115
	562.201	3061.97	338.629	42.6671
	560.348	3077.41	318.587	90.0534
	558.496	3420.89	410.394	191.01
	556.643	4077.72	393.608	260.047
	554.789	4670.33	615.294	505.196
	552.936	4263.41	561.718	448.67
	551.082	3687.3	466.507	142.468
	549.227	3055.43	319.873	111.094
	547.373	2576.69	291.009	155.441
	545.518	2779.72	337.475	186.847
	543.66	2449.01	241.341	246.382
	541.805	2458.87	169.277	216.534
	539.947	2618.21	358.548	302.657
	538.09	2742.64	232.621	100.084
	536.232	3275.45	377.458	144.722
	534.375	3406.84	365.012	175.581
	532.516	4009.47	444.71	21.3513
	530.656	3794.12	517.523	-68.6703
	528.797	3888.57	437.847	113.642
	526.938	3895.2	488.75	204.294
	525.076	4169.51	559.59	218.145
	523.217	4413.63	397.473	11.8347
	521.355	4903.65	682.25	159.591
	519.494	4887.98	790.333	436
	517.631	4997.91	700.618	279.602
	515.768	4640.77	495.567	215.946
	513.906	4219.97	555.315	135.303
	512.041	4160.36	467.091	297.903
	510.178	3541.5	394.113	-22.6189
	508.312	3153.3	214.94	-19.8394
	506.449	3168.45	281.778	-0.54866
	504.584	2311.14	69.7416	-145.214
	502.717	1993.23	82.7432	74.7713
	500.852	1589.19	86.1536	76.7841
	498.984	955.81	-6.19566	-86.6599
	497.117	715.036	-70.2145	-115.932
	495.25	459.123	-22.9568	-140.061
	493.383	426.576	-42.6313	-162.312
	491.514	426.88	-104.126	-327.005
	489.645	-77.0422	-128.36	-128.5
	487.775	-1.32859	-91.4441	-101.872
	485.906	190.117	-121.66	-45.6732
	484.035	-469.551	-209.677	-244.262
	482.164	-400.26	-133.09	-102.79
	480.293	-249.752	-37.5392	-27.9274
	478.422	-374.747	-109.515	78.0879
	476.551	-87.652	-49.5747	-20.0405
	474.678	208.862	-76.1619	-86.8908
	472.805	305.726	-84.8391	117.507
	470.932	471.834	-71.0083	195.147
	469.057	513.265	64.0505	27.4321
	467.184	773.351	61.8426	80.348
	465.309	1262.72	21.7487	227.034
	463.434	1444.3	39.9182	130.888
	461.559	1316.72	2.55313	197.548
	459.682	1823.85	178.095	183.247
	457.805	1425.99	55.2187	42.505
	455.928	1695.51	177.614	111.564
	454.051	1826.94	181.16	-92.7319
	452.174	2005.43	305.63	98.5563
	450.295	1758.72	194.519	86.3955
	448.416	1520.88	116.72	-120.206
	446.537	1621.19	107.081	-33.6968
	444.658	1352.41	123.932	164.089
	442.777	1267.64	233.51	92.1369
	440.896	904.04	126.107	224.679
	439.016	573.24	127.867	16.2731
	437.135	428.062	81.2878	-71.1125
	435.254	567.468	220.185	-51.3379
	433.371	420.72	70.8273	-28.0591
	431.488	441.098	138.743	14.036
	429.605	539.484	151.049	63.5981
	427.721	715.836	105.684	-92.9209
	425.838	870.909	143.05	7.99368
	423.953	926.834	134.619	-165.045
	422.068	850.276	230.478	58.3478
	420.182	1077.32	178.411	-78.6457
	418.297	1135.81	184.48	-106.376
	416.41	1710.23	229.368	51.1399
	414.523	2155.64	210.938	20.5178
	412.637	2928.42	442.299	13.4624
	410.748	3986.12	566.203	50.1948
	408.861	5048.18	705.834	263.731
	406.973	6451.95	832.514	451.504
	405.084	7450.65	896.166	201.183
	403.193	8086.53	962.497	454.441
	401.305	8136.72	1058.8	389.041
	399.414	6923.66	888.47	311.686
	397.523	6055.99	746.649	482.657
	395.633	5355.42	653.724	332.832
	393.74	5180.9	642.479	253.229
	391.848	5100.86	664.997	212.304
	389.955	5264.75	644.214	385.563
	388.062	5522.39	726.945	344.525
	386.17	5680.54	778.155	269.619
	384.275	5951.49	736.764	456.239
	382.381	5844.36	787.271	526.795
	380.486	6093.78	836.569	334.955
	378.592	6517.49	827.554	560.384
	376.695	6235.86	802.396	333.741
	374.801	6023.61	665.856	336.799
	372.904	6066.37	723.492	356.534
	371.006	6184.57	746.725	257.938
	369.109	5929.27	736.51	334.916
	367.211	6118.86	757.763	317.617
	365.312	6215.57	813.064	401.908
	363.414	5989.89	754.419	330.833
	361.516	5443.09	761.112	352.428
	359.615	5526.91	702.375	339.889
	357.715	4885.29	733.245	291.537
	355.814	4690.8	535.556	182.5
	353.914	4617.86	654.884	143.457
	352.014	3826.08	496.258	169.506
	350.111	3640.57	445.094	198.109
	348.209	3317.32	423.255	58.5135
	346.307	2597.91	286.794	170.498
	344.402	1683.9	181.576	130.293
	342.5	1210.59	116.771	-6.10674
	340.596	1131.87	133.543	-16.8746
	338.691	635.596	80.5041	-19.0369
	336.785	470.088	27.3455	-65.4122
	334.881	142.42	-12.2181	-99.3356
	332.975	-113.48	-95.1432	-91.9953
	331.068	-117.695	-24.2827	5.23781
	329.162	-292.552	-205.283	-33.9662
	327.254	-287.962	-79.6248	-276.666
	325.348	-203.95	-71.6381	-179.6
	323.439	63.8232	-9.69009	5.39706
	321.531	365.664	-123.098	-264.871
	319.621	1194.61	30.3156	-224.49
	317.713	1586.54	46.5949	-158.779
	315.803	2028	282.623	83.849
	313.893	3007.76	480.985	184.822
	311.982	3639.33	482.403	26.0991
	310.07	3890.93	456.088	263.301
	308.16	4336.76	511.928	157.738
	306.248	4085.99	516.021	122.488
	304.336	3862.92	475.47	63.3431
	302.422	3640.51	446.877	203.316
	300.51	3092.59	340.603	285.645
	298.596	2402.67	245.145	106.421
	296.682	1988.22	144.734	-127.297
	294.766	1481.06	131.433	75.5418
	292.852	841.298	-2.41228	-277.863
	290.936	271.698	38.2275	-169.642
	289.02	3.82422	-57.8957	-149.895
	287.104	-65.4789	65.7913	-89.06
	285.188	333.348	2.78365	-128.826
	283.27	132.344	-58.4269	-95.9885
	281.352	-249.438	-107.624	-61.4592
	279.434	119.963	-29.9458	115.25
	277.516	251.952	1.0118	58.1613
	275.596	719.639	70.211	34.0903
	273.678	1003.04	51.2349	30.2176
	271.758	1310.56	42.2908	39.1493
	269.836	1065.2	154.125	-105.176
	267.916	1471.6	125.73	-10.7606
	265.994	1739.65	170.816	71.2755
	264.074	1214.12	47.8276	156.737
	262.152	1063.1	33.5512	177.914
	260.229	1033.87	157.136	21.2812
	258.307	1320.28	143.602	27.7112
	256.383	1145.05	140.607	59.6502
	254.459	1392.76	159.64	130.42
	252.535	1535.99	250.736	372.842
	250.609	1647.32	269.346	217.141
	248.686	1872.74	344.97	343.61
	246.76	2127.2	261.102	416.019
	244.834	2401.03	223.725	334.572
	242.908	2713.44	271.18	428.242
	240.98	2995.28	321.789	259.914
	239.053	2703.4	220.693	146.741
	237.125	2667.11	231.648	381.735
	235.197	2295.91	182.91	361.31
	233.27	1541.62	48.0288	45.8537
	231.34	798.691	-127.31	-153.286
	229.41	-251.439	-192.34	-333.456

## Sheet: Figure 4d
Figure 4d
	Number of spot	Intensity at 612 cm-1(a.u.)
	1	6095.17
	2	5933.79
	3	6694.38
	4	6072.96
	5	6404.5
	6	6390.07
	7	6654.46
	8	5369.44
	9	5829.16
	10	5960.03
	11	5741.09
	12	6199.73
	13	6354.73
	14	6388.25
	15	5491.02
	16	5547.19
	17	5766.83
	18	6034.8
	19	6067.55
	20	5389.89
	21	6167.75
	22	5466.46
	23	6058.6
	24	6547.21
	25	5396.97
	26	6196.31
	27	6388.86
	28	6470.64
	29	6424.02
	30	5523.67
	31	6030.58
	32	5909.18
	33	6451.46
	34	6117.02
	35	5773.91
	36	5579.08
	--	--
	--	--
	--	--

## Sheet: Figure 5b
Figure 5b
	Count	Length of Particle1 (μm)
	1	3.973
	2	4.04
	3	3.91
	4	4.171
	5	3.903
	6	4.096
	7	4.012
	8	4.013
	9	4.185
	10	4.077
	11	4.064
	12	3.419
	13	3.902
	14	3.614
	15	3.99
	16	3.923
	17	3.797
	18	4.066
	19	4.229
	20	3.895
	21	4.154
	22	4.173
	23	4.115
	24	4.187
	25	3.844
	26	4.303
	27	3.741
	28	4.197
	29	4.018
	30	3.959
	--
	--
	--
	--
	--
	--
	--
	--
	--
	--
	--
	--
	--
	--
	--
	--
	--
	--
	--
	--
	--
	--
	--
	--
	--
	--
	--
	--
	--
	--
	--
	--
	--
	--
	--
	--
	--
	--
	--
	--
	--
	--
	--
	--
	--
	--
	--
	--
	--
	--
	--
	--
	--
	--
	--
	--
	--
	--
	--
	--
	--
	--
	--
	--
	--
	--
	--
	--
	--
	--
	--
	--
	--
	--
	--
	--
	--
	--
	--
	--
	--
	--
	--
	--
	--
	--
	--
	--
	--
	--
	--
	--
	--
	--
	--
	--
	--
	--
	--
	--
	--
	--
	--
	--
	--
	--

## Sheet: Figure 5c
Figure 5c
	2Theta(degree)	Simulated	2Theta(degree)	MIL-96 Powders
	5.655	50719600	6.032	140384000
	7.179	2592250	6.058	138224000
	7.717	90636800	6.084	137980000
	9.143	284589000	6.11	134120000
	11.124	11502500	6.136	130908000
	11.324	7022590	6.162	126268000
	12.45	852673	6.188	126256000
	13.42	9208720	6.214	122528000
	13.684	25541900	6.24	118604000
	14.386	4136860	6.266	116580000
	14.664	29294900	6.292	114204000
	15.469	32900800	6.318	112272000
	15.9	58959	6.344	110504000
	16.726	42921500	6.37	108400000
	16.86	4957960	6.396	107200000
	17.021	10820700	6.422	105768000
	18.345	16306500	6.448	103968000
	18.494	163217	6.474	102620000
	19.069	6426990	6.5	101108000
	19.281	3000370	6.526	100024000
	19.905	213563	6.552	97428000
	20.244	1893150	6.578	95016000
	20.904	8737740	6.604	95140000
	21.143	1166410	6.63	93520000
	21.166	249787	6.656	89404000
	21.651	40050.9	6.682	87084000
	21.839	108026	6.708	88364000
	22.232	637796	6.734	88140000
	22.356	310578	6.76	87876000
	22.395	6429190	6.786	88584000
	22.761	1134160	6.812	86156000
	23.292	4609790	6.838	84592000
	23.836	2344380	6.864	83096000
	23.895	835796	6.89	84916000
	24.497	2437080	6.916	84096000
	24.629	27285	6.942	81740000
	25.051	209773	6.968	84064000
	25.667	3815620	6.994	83648000
	25.702	1153830	7.02	84232000
	25.969	6804990	7.046	86416000
	26.024	260057	7.072	84268000
	26.091	230093	7.098	82160000
	26.249	1664110	7.124	85284000
	26.67	2035770	7.15	86772000
	26.718	664958	7.176	85244000
	27.03	317615	7.202	85872000
	27.484	3154910	7.228	84692000
	27.568	1161590	7.254	85992000
	27.669	3401310	7.28	86012000
	27.686	48778.7	7.306	86552000
	28.523	5592220	7.332	88728000
	28.559	570230	7.358	87616000
	29.005	1353320	7.384	87236000
	29.149	1191580	7.41	85864000
	29.485	6731.19	7.436	85128000
	29.531	1433410	7.462	85956000
	29.561	5151080	7.488	82768000
	29.575	469190	7.514	82512000
	29.81	2068240	7.54	84532000
	29.859	221687	7.566	86212000
	30.274	2006640	7.592	86688000
	30.443	854337	7.618	93028000
	31.228	92860.3	7.644	91732000
	31.261	150929	7.67	98352000
	31.319	9995.62	7.696	104572000
	31.616	921.12	7.722	104968000
	31.673	772864	7.748	96444000
	31.805	12592	7.774	87164000
	32.116	601388	7.8	77852000
	32.159	541093	7.826	72884000
	32.2	258393	7.852	71792000
	32.335	1091130	7.878	71388000
	32.418	1235210	7.904	70516000
	32.848	835603	7.93	69208000
	33.021	35542.5	7.956	67940000
	33.344	1911300	7.982	66360000
	33.471	512584	8.008	66744000
	33.737	718016	8.034	66876000
	33.809	92143.2	8.06	65824000
	33.822	4203490	8.086	65312000
	33.848	122868	8.112	67944000
	34.1	3047820	8.138	65268000
	34.433	930930	8.164	63696000
	34.469	273405	8.19	65636000
	34.568	521067	8.216	64924000
	34.773	57363.7	8.242	68300000
	34.851	194050	8.268	66136000
	34.893	3307670	8.294	65448000
	35.219	1471490	8.32	64824000
	35.322	464626	8.346	65456000
	35.417	4974470	8.372	63652000
	36.121	205333	8.398	63500000
	36.171	675877	8.424	63720000
	36.393	721.72	8.45	65064000
	36.484	3906690	8.476	65716000
	36.601	163017	8.502	64900000
	36.748	33502.4	8.528	65680000
	36.914	606681	8.554	67300000
	36.95	733225	8.58	67988000
	37.07	858298	8.606	66224000
	37.183	242184	8.632	65908000
	37.492	156048	8.658	66700000
	37.526	298374	8.684	69392000
	37.667	401909	8.71	73132000
	37.68	402528	8.736	76324000
	37.969	2060.59	8.762	78512000
	38.137	308475	8.788	80188000
	38.32	143604	8.814	81796000
	38.348	342635	8.84	90096000
	38.42	4911.6	8.866	97912000
	38.535	167274	8.892	102620000
	38.693	175649	8.918	113236000
	38.804	1729970	8.944	122848000
	39.066	898223	8.97	137196000
	39.102	449746	8.996	157692000
	39.126	32989	9.022	183708000
	39.137	346426	9.048	214964000
	39.321	287193	9.074	257396000
	39.359	562767	9.1	300484000
	39.654	1006160	9.126	335240000
	39.686	46534.8	9.152	339568000
	39.747	246212	9.178	278084000
	40.269	660558	9.204	188892000
	40.402	283832	9.23	129176000
	40.444	302.52	9.256	104060000
	40.516	1044500	9.282	97484000
	40.755	4277.3	9.308	87344000
	40.8	735175	9.334	73304000
	40.907	81168.9	9.36	66128000
	41.041	6464.23	9.386	61552000
	41.09	56249.9	9.412	58892000
	41.158	92456	9.438	57668000
	41.192	385259	9.464	57056000
	41.225	351581	9.49	57560000
	41.334	529217	9.516	57668000
	41.402	328067	9.542	58688000
	41.751	1655450	9.568	57788000
	41.88	255680	9.594	57876000
	41.892	1456600	9.62	57992000
	42.311	387488	9.646	57364000
	42.439	185075	9.672	56560000
	42.479	185563	9.698	55984000
	42.538	4780630	9.724	59132000
	42.548	1337930	9.75	57712000
	43.053	753703	9.776	57456000
	43.1	457981	9.802	54920000
	43.165	1393600	9.828	56016000
	43.335	264554	9.854	54840000
	43.4	2109260	9.88	54700000
	43.435	2119260	9.906	55832000
	43.629	1360210	9.932	55092000
	43.707	252558	9.958	57200000
	43.872	3888150	9.984	54988000
	44.078	1381090	10.01	54648000
	44.127	464093	10.036	54320000
	44.227	133136	10.062	53536000
	44.463	251319	10.088	57004000
	44.505	620766	10.114	57176000
	44.526	1107310	10.14	54684000
	44.726	222473	10.166	53188000
	44.768	59959.9	10.192	53656000
	44.867	964432	10.218	54320000
	45.021	295627	10.244	56048000
	45.037	633385	10.27	53648000
	45.132	313004	10.296	54444000
	45.163	281142	10.322	54420000
	45.265	145053	10.348	53816000
	45.361	856967	10.374	54928000
	45.624	42296.3	10.4	52564000
	45.653	262944	10.426	51960000
	45.707	2816090	10.452	53792000
	45.783	652418	10.478	53580000
	45.983	1393000	10.504	54388000
	46.03	917071	10.53	50004000
	46.127	45980.2	10.556	51152000
	46.175	189349	10.582	54068000
	46.293	88418.1	10.608	53224000
	46.331	4970.21	10.634	52932000
	46.416	79608.6	10.66	53836000
	46.487	454053	10.686	50752000
	46.516	92990.2	10.712	53880000
	46.577	971945	10.738	52532000
	46.896	245641	10.764	51232000
	46.972	57126.8	10.79	53648000
	47.004	67065.4	10.816	52100000
	47.104	998629	10.842	57884000
	47.192	95600.8	10.868	53616000
	47.225	2328610	10.894	57956000
	47.48	219052	10.92	57704000
	47.56	27017	10.946	57488000
	47.624	369956	10.972	60012000
	47.828	1127970	10.998	62396000
	48.014	11772.8	11.024	67420000
	48.129	11048.9	11.05	73720000
	48.189	135304	11.076	80144000
	48.229	120537	11.102	83988000
	48.318	47664.7	11.128	84496000
	48.405	312528	11.154	78664000
	48.477	94654.6	11.18	69792000
	48.57	1049600	11.206	60428000
	48.687	2019900	11.232	56180000
	48.73	118318	11.258	54940000
	48.789	673142	11.284	53464000
	48.819	341874	11.31	52116000
	48.839	2096860	11.336	50788000
	48.848	1591910	11.362	49756000
	48.917	76520.6	11.388	49372000
	48.944	583687	11.414	48736000
	49.029	453950	11.44	49672000
	49.309	799469	11.466	50732000
	49.422	320252	11.492	49692000
	49.433	531609	11.518	48884000
	49.802	50544	11.544	47116000
	49.95	42538.6	11.57	47636000
	50.169	207200	11.596	48156000
	50.214	13303.7	11.622	47004000
	50.499	629024	11.648	47476000
	50.556	1132530	11.674	49644000
	50.605	3095.35	11.7	49696000
	50.681	15597.3	11.726	48180000
	50.707	226623	11.752	46184000
	50.765	748021	11.778	46476000
	50.796	18195.2	11.804	46788000
	50.968	278.66	11.83	46772000
	51.037	91517.4	11.856	48196000
	51.367	1230.32	11.882	46484000
	51.411	2012840	11.908	46520000
	51.739	1132390	11.934	49156000
	51.748	6364.07	11.96	49472000
	51.767	487362	11.986	49052000
	51.832	58257.4	12.012	48872000
	51.902	91966.7	12.038	47416000
	51.946	10.03	12.064	45460000
	51.983	428705	12.09	48144000
	51.983	483642	12.116	49068000
	52.072	459745	12.142	48032000
	52.072	31609.9	12.168	46084000
	52.183	105159	12.194	45180000
	52.224	205794	12.22	47484000
	52.309	196013	12.246	47208000
	52.336	285578	12.272	44616000
	52.336	31420	12.298	46180000
	52.427	33285.5	12.324	48016000
	52.715	1872880	12.35	46860000
	52.75	305105	12.376	46480000
	52.775	1233180	12.402	47800000
	52.775	66732.3	12.428	47432000
	52.824	128882	12.454	46696000
	52.893	159446	12.48	46876000
	53.072	325412	12.506	45520000
	53.245	11400.3	12.532	44912000
	53.278	4188.52	12.558	45016000
	53.352	508803	12.584	45672000
	53.386	226671	12.61	46020000
	53.386	86129.6	12.636	44936000
	53.407	509161	12.662	46116000
	53.436	442061	12.688	47300000
	53.527	401747	12.714	46068000
	53.595	20951.3	12.74	44764000
	53.674	690148	12.766	48500000
	53.761	56.62	12.792	47680000
	53.965	262136	12.818	46400000
	54.02	266896	12.844	47784000
	54.083	171016	12.87	48320000
	54.164	65379.3	12.896	51128000
	54.164	97134.4	12.922	49384000
	54.193	71197.2	12.948	45852000
	54.39	112301	12.974	48956000
	54.424	48942.4	13	45104000
	54.449	52309.6	13.026	44808000
	54.555	261212	13.052	44408000
	54.703	192254	13.078	49444000
	54.74	393290	13.104	48200000
	54.909	148041	13.13	48228000
	54.941	480.65	13.156	51200000
	55.047	15027.1	13.182	53140000
	55.068	149470	13.208	54648000
	55.104	78943.2	13.234	55844000
	55.104	2975.03	13.26	62024000
	55.21	64465.8	13.286	67144000
	55.56	564766	13.312	72740000
	55.642	311296	13.338	83872000
	55.73	750627	13.364	92116000
	55.755	12773.6	13.39	102192000
	55.809	89351.2	13.416	108020000
	55.832	77518.6	13.442	101860000
	56.202	305612	13.468	90436000
	56.202	3419.46	13.494	75660000
	56.415	14914.1	13.52	68892000
	56.433	46668	13.546	69312000
	56.498	303514	13.572	71604000
	56.539	1606.38	13.598	76324000
	56.571	112791	13.624	75032000
	56.642	24581	13.65	76376000
	56.731	18.09	13.676	67728000
	56.749	1305.64	13.702	58356000
	56.835	1210.6	13.728	52324000
	56.876	51923.9	13.754	47948000
	56.917	213032	13.78	48128000
	57.14	87055.3	13.806	46556000
	57.165	214022	13.832	44704000
	57.178	639208	13.858	44688000
	57.231	18930.8	13.884	44580000
	57.345	76968.8	13.91	42400000
	57.451	270699	13.936	44876000
	57.451	133625	13.962	46724000
	57.641	309.18	13.988	47384000
	57.673	7286.38	14.014	47196000
	57.743	33021.6	14.04	46604000
	57.808	223819	14.066	48880000
	57.977	6894.62	14.092	51536000
	58.035	79114.9	14.118	54660000
	58.406	186991	14.144	57384000
	58.47	98938	14.17	60088000
	58.482	324888	14.196	67284000
	58.545	640722	14.222	74064000
	58.627	487250	14.248	82392000
	58.73	139172	14.274	92988000
	58.768	52079.4	14.3	102212000
	58.846	187662	14.326	105148000
	58.846	7285.59	14.352	97604000
	58.872	1189030	14.378	81324000
	58.956	104.43	14.404	67740000
	59.036	122177	14.43	61644000
	59.116	70802	14.456	63368000
	59.192	428706	14.482	66644000
	59.222	271328	14.508	68140000
	59.278	785448	14.534	71064000
	59.378	1220.82	14.56	74664000
	59.553	33500.5	14.586	81848000
	59.593	116.29	14.612	80996000
	59.61	50232.3	14.638	69556000
	59.638	569609	14.664	60704000
	59.673	114256	14.69	53120000
	59.713	476919	14.716	48604000
	59.744	722581	14.742	47768000
	59.844	625053	14.768	48040000
	59.864	6354.16	14.794	45192000
	59.915	18754.5	14.82	42652000
	60.038	26843	14.846	43296000
	60.112	20768.4	14.872	42632000
	60.192	115846	14.898	42212000
	60.317	131.38	14.924	41688000
	60.382	792250	14.95	43164000
	60.382	13212.5	14.976	43008000
	60.408	1077590	15.002	42320000
	60.425	693748	15.028	42324000
	60.433	10838.8	15.054	45132000
	60.492	483218	15.08	44692000
	60.567	134614	15.106	44900000
	60.646	136487	15.132	43592000
	60.674	17055.5	15.158	47492000
	60.748	214111	15.184	49780000
	60.81	788041	15.21	51804000
	60.833	576728	15.236	55820000
	60.878	109066	15.262	59012000
	61.07	170802	15.288	66968000
	61.104	702605	15.314	72688000
	61.187	123975	15.34	83884000
	61.292	1077560	15.366	93344000
	61.359	617154	15.392	96396000
	61.39	5072.14	15.418	99192000
	61.444	56384.7	15.444	87184000
	61.519	14559.4	15.47	72084000
	61.593	10958.4	15.496	53860000
	61.621	712.19	15.522	47976000
	61.654	576521	15.548	47572000
	61.734	20700.8	15.574	45548000
	61.87	591296	15.6	44656000
	61.92	81942.4	15.626	41044000
	61.971	60.12	15.652	42348000
	62.029	307219	15.678	41280000
	62.052	321749	15.704	41320000
	62.052	150444	15.73	42752000
	62.103	13194.1	15.756	42200000
	62.365	79790.6	15.782	42400000
	62.462	226824	15.808	39832000
	62.471	18658.7	15.834	43752000
	62.687	963.09	15.86	42332000
	62.714	73231.9	15.886	44424000
	62.787	297745	15.912	40388000
	62.817	19931.8	15.938	41248000
	62.884	219769	15.964	38500000
	62.898	34559.3	15.99	38208000
	62.914	15462.4	16.016	41072000
	62.959	556544	16.042	40640000
	62.967	209916	16.068	42408000
	63.103	43055.4	16.094	42888000
	63.351	1701290	16.12	42748000
	63.479	71076.7	16.146	41004000
	63.544	173452	16.172	41908000
	63.567	42312.7	16.198	41516000
	63.617	41758.7	16.224	39708000
	63.639	21855.5	16.25	40180000
	63.644	463605	16.276	43144000
	63.72	52668.4	16.302	42488000
	63.822	138171	16.328	43172000
	63.853	11601.9	16.354	42880000
	63.853	804.17	16.38	45152000
	63.98	21279.2	16.406	47672000
	64.139	184189	16.432	50760000
	64.194	87640.2	16.458	54028000
	64.402	187030	16.484	57916000
	64.437	88336.5	16.51	65892000
	64.47	41332.5	16.536	79012000
	64.604	76325.2	16.562	95460000
	64.642	35411.1	16.588	113240000
	64.675	137884	16.614	131532000
	64.752	77952.3	16.64	149332000
	64.885	11570.4	16.666	161764000
	64.959	112496	16.692	152124000
	64.983	277031	16.718	120344000
	65.133	197456	16.744	89036000
	65.138	2941.85	16.77	75016000
	65.214	54817.6	16.796	66548000
	65.344	323221	16.822	62496000
	65.367	154854	16.848	61952000
	65.47	85422.6	16.874	60572000
	65.665	784886	16.9	60576000
	65.681	48.19	16.926	64168000
	65.707	285539	16.952	68548000
	65.726	782.76	16.978	79316000
	65.779	92617.4	17.004	87912000
	65.779	11028.6	17.03	93372000
	65.808	522981	17.056	90008000
	65.887	34488.9	17.082	73512000
	65.903	642463	17.108	60388000
	65.946	59770.6	17.134	53100000
	65.97	77151.6	17.16	46756000
	66.027	447955	17.186	44824000
	66.049	184908	17.212	44052000
	66.087	2937.16	17.238	40628000
	66.157	774394	17.264	39112000
	66.218	339986	17.29	38624000
	66.233	112923	17.316	37864000
	66.412	464461	17.342	37248000
	66.437	88759.4	17.368	39196000
	66.461	817185	17.394	38888000
	66.517	142005	17.42	40040000
	66.588	32716.3	17.446	40540000
	66.614	46230.3	17.472	40408000
	66.663	547345	17.498	39428000
	66.789	106290	17.524	38920000
	66.841	271688	17.55	39572000
	66.867	41056.4	17.576	39320000
	66.883	229631	17.602	38432000
	67.098	180890	17.628	38320000
	67.177	1476.53	17.654	38252000
	67.196	325123	17.68	39112000
	67.248	21899	17.706	38016000
	67.277	117440	17.732	39948000
	67.341	8521.38	17.758	39724000
	67.37	588642	17.784	39528000
	67.389	381103	17.81	37720000
	67.421	419228	17.836	39400000
	67.493	162256	17.862	38772000
	67.622	319907	17.888	38140000
	67.682	131866	17.914	38716000
	67.697	12271.4	17.94	39792000
	67.792	123281	17.966	41520000
	67.827	173025	17.992	41260000
	67.827	96015.8	18.018	43480000
	67.875	14527.3	18.044	45740000
	67.899	27905.3	18.07	46992000
	67.923	36670.3	18.096	50576000
	68.001	293789	18.122	59176000
	68.049	141170	18.148	61284000
	68.298	842.06	18.174	71836000
	68.391	257523	18.2	87344000
	68.399	490.73	18.226	99908000
	68.521	36907	18.252	120368000
	68.59	387087	18.278	128816000
	68.606	34534.2	18.304	130336000
	68.632	127.47	18.33	114576000
	68.665	216283	18.356	82624000
	68.73	2973.3	18.382	66296000
	68.807	43643.5	18.408	54612000
	68.823	21422	18.434	51052000
	68.873	63213.1	18.46	46200000
	68.889	2348.97	18.486	44148000
	68.966	180126	18.512	42628000
	69.003	149917	18.538	40516000
	69.132	1352.31	18.564	37180000
	69.262	13277.3	18.59	39184000
	69.274	338770	18.616	37456000
	69.322	195838	18.642	38692000
	69.425	156587	18.668	40452000
	69.447	29021.2	18.694	39860000
	69.494	62922.1	18.72	39900000
	69.52	78492.4	18.746	38672000
	69.593	29020.5	18.772	40812000
	69.604	58394	18.798	43808000
	69.662	572794	18.824	45620000
	69.72	56801.5	18.85	43960000
	69.783	14554.8	18.876	48756000
	69.841	8346.46	18.902	53180000
	69.962	214468	18.928	58932000
	69.994	561438	18.954	63096000
	69.994	86297.6	18.98	64904000
	70.03	4310.24	19.006	62192000
	70.046	30220.8	19.032	60676000
	70.09	59310.6	19.058	58148000
	70.104	46881	19.084	62344000
	70.245	395259	19.11	67524000
	70.311	71633.6	19.136	77012000
	70.326	318133	19.162	83780000
	70.45	47638.1	19.188	83092000
	70.476	20941.3	19.214	73380000
	70.674	340683	19.24	63432000
	70.696	28778.9	19.266	52476000
	70.78	23035	19.292	46096000
	70.879	63141.1	19.318	43376000
	70.952	307102	19.344	42204000
	71.035	409.43	19.37	39912000
	71.121	366140	19.396	38012000
	71.15	101288	19.422	37892000
	71.212	135676	19.448	36836000
	71.262	192175	19.474	37152000
	71.27	216.04	19.5	37312000
	71.421	137361	19.526	35564000
	71.473	3172.28	19.552	35764000
	71.499	81333.9	19.578	36832000
	71.517	44002.1	19.604	37220000
	71.567	593.72	19.63	38264000
	71.595	20.78	19.656	39064000
	71.657	45301.8	19.682	38144000
	71.671	37004.4	19.708	38720000
	71.805	23615.4	19.734	39260000
	71.863	85294.6	19.76	39392000
	71.874	232.32	19.786	40376000
	71.99	124838	19.812	40208000
	72.177	19715	19.838	39784000
	72.201	14545.2	19.864	39116000
	72.216	2035.1	19.89	38748000
	72.278	674608	19.916	37208000
	72.278	186831	19.942	35988000
	72.371	3528.69	19.968	35640000
	72.443	174645	19.994	35860000
	72.454	161652	20.02	36880000
	72.511	86939.7	20.046	37484000
	72.539	396554	20.072	41072000
	72.568	9229.72	20.098	43236000
	72.593	356841	20.124	45608000
	72.615	98965.7	20.15	47612000
	72.679	40196.9	20.176	48828000
	72.914	396484	20.202	50056000
	72.982	5136.06	20.228	47756000
	73.063	8916.23	20.254	44680000
	73.118	212941	20.28	39804000
	73.311	1913.36	20.306	38072000
	73.342	7004.54	20.332	37236000
	73.342	3932.36	20.358	36932000
	73.394	3871.16	20.384	37464000
	73.401	1364.34	20.41	35132000
	73.415	31603.9	20.436	37096000
	73.415	15486.5	20.462	36592000
	73.54	829183	20.488	36044000
	73.587	120954	20.514	38388000
	73.61	35154.6	20.54	38800000
	73.626	227825	20.566	36488000
	73.633	645773	20.592	40888000
	73.633	9542.98	20.618	41008000
	73.687	311075	20.644	44004000
	73.708	1089	20.67	47028000
	73.775	399972	20.696	56672000
	73.826	275232	20.722	65580000
	73.996	160109	20.748	76036000
	73.996	174380	20.774	83832000
	74	4825.03	20.8	88564000
	74.278	55925.4	20.826	88968000
	74.293	88506.9	20.852	75976000
	74.318	39132.4	20.878	62472000
	74.35	224694	20.904	50564000
	74.386	42198.8	20.93	44296000
	74.413	13100.2	20.956	41192000
	74.467	91430.4	20.982	40832000
	74.475	1638.48	21.008	40116000
	74.488	51022.8	21.034	38848000
	74.503	8468.21	21.06	38448000
	74.503	20043.3	21.086	37312000
	74.545	71895.9	21.112	38052000
	74.567	199037	21.138	35792000
	74.677	96101.1	21.164	39532000
	74.677	39578.4	21.19	36324000
	74.713	232560	21.216	36744000
	74.802	537.46	21.242	37020000
	74.928	285496	21.268	34328000
	74.94	206629	21.294	33968000
	74.986	45042.7	21.32	34880000
	75.107	94065.1	21.346	36224000
	75.153	175714	21.372	36572000
	75.153	9537.21	21.398	36120000
	75.224	50793	21.424	34824000
	75.26	198355	21.45	35136000
	75.372	141023	21.476	35536000
	75.433	961.35	21.502	36316000
	75.637	243301	21.528	35128000
	75.731	1222.86	21.554	34324000
	75.861	14788	21.58	35332000
	75.882	126899	21.606	34460000
	75.914	3170.93	21.632	35040000
	75.938	28272.4	21.658	36436000
	75.945	35.19	21.684	36204000
	75.945	863.05	21.71	36204000
	76.014	61783.9	21.736	36164000
	76.07	48355.2	21.762	35520000
	76.08	254266	21.788	34996000
	76.136	17761.2	21.814	34212000
	76.208	86094.5	21.84	35208000
	76.298	457369	21.866	36072000
	76.331	42913.8	21.892	36520000
	76.423	83044	21.918	36416000
	76.497	72797.2	21.944	35296000
	76.563	129995	21.97	35344000
	76.603	17585.7	21.996	36556000
	76.638	130273	22.022	36612000
	76.649	91890.2	22.048	37120000
	76.732	415225	22.074	38500000
	76.76	126834	22.1	40816000
	76.781	13238.5	22.126	44876000
	76.785	10144.3	22.152	50292000
	76.869	30897.6	22.178	56536000
	76.877	9900.44	22.204	64752000
	76.877	38.76	22.23	71548000
	77.024	249659	22.256	76084000
	77.075	15742.9	22.282	78756000
	77.099	10297.2	22.308	73844000
	77.166	7746.24	22.334	63348000
	77.193	16398.3	22.36	54764000
	77.193	152432	22.386	47940000
	77.267	101091	22.412	41712000
	77.282	57050.1	22.438	38148000
	77.3	271.89	22.464	36976000
	77.419	1166.64	22.49	36444000
	77.52	1003.34	22.516	35828000
	77.577	572.12	22.542	34376000
	77.591	214745	22.568	33056000
	77.798	78898.6	22.594	33152000
	77.805	1678.78	22.62	34200000
	77.858	172807	22.646	36352000
	77.924	11131.3	22.672	36964000
	77.949	2117.87	22.698	36064000
	77.949	70121.1	22.724	37496000
	77.984	19029.1	22.75	37248000
	78.019	1057.98	22.776	38044000
	78.03	10340.9	22.802	40608000
	78.141	2607.7	22.828	38536000
	78.161	2196.43	22.854	37452000
	78.165	330.38	22.88	36168000
	78.373	29559.9	22.906	34656000
	78.403	171522	22.932	35220000
	78.496	136382	22.958	35324000
	78.544	207.98	22.984	38040000
	78.571	3723.47	23.01	38184000
	78.624	61743.7	23.036	37596000
	78.66	1126.22	23.062	37500000
	78.707	379524	23.088	41388000
	78.775	7171.78	23.114	44944000
	78.796	1929.55	23.14	46860000
	78.866	3310.36	23.166	47700000
	78.896	29940.7	23.192	47336000
	78.947	5620.9	23.218	46788000
	78.954	230109	23.244	41084000
	78.967	92325.4	23.27	38772000
	79.057	65568.9	23.296	38080000
	79.09	10450.3	23.322	36008000
	79.158	26905.3	23.348	34780000
	79.158	88120.4	23.374	35992000
	79.18	109601	23.4	33948000
	79.233	78703.4	23.426	35784000
	79.299	29802	23.452	35084000
	79.359	17.36	23.478	34608000
	79.535	185932	23.504	34748000
	79.56	280716	23.53	35400000
	79.63	110954	23.556	39108000
	79.777	803.71	23.582	37512000
	79.825	92219.7	23.608	40984000
	79.825	12918.9	23.634	46804000
	79.85	449478	23.66	50408000
	79.916	159318	23.686	55072000
	79.995	35063.3	23.712	62700000
	80.003	150717	23.738	66652000
	80.016	49429.6	23.764	66760000
	80.031	65497.8	23.79	59376000
	80.071	1976.41	23.816	52436000
	80.078	100697	23.842	44068000
	80.201	403.17	23.868	43728000
	80.233	175366	23.894	40836000
	80.271	54616.4	23.92	38380000
	80.323	427241	23.946	35472000
	80.426	116518	23.972	37284000
	80.459	341040	23.998	33980000
	80.504	4890.93	24.024	33060000
	80.504	21803.4	24.05	34112000
	80.601	46505.8	24.076	35620000
	80.667	106641	24.102	34300000
	80.692	54523.6	24.128	35196000
	80.772	319319	24.154	33040000
	80.827	51941.7	24.18	34944000
	80.854	15582.8	24.206	35944000
	80.927	7522.82	24.232	36256000
	80.997	193677	24.258	38120000
	81.112	119562	24.284	41724000
	81.142	24448.1	24.31	45040000
	81.143	3939.66	24.336	47044000
	81.176	852841	24.362	51532000
	81.192	61793.5	24.388	54164000
	81.361	11660.6	24.414	53192000
	81.413	96500.6	24.44	47440000
	81.443	8971.29	24.466	45900000
	81.458	21035.7	24.492	41200000
	81.566	176019	24.518	40884000
	81.598	54310.6	24.544	42640000
	81.631	2209.74	24.57	43488000
	81.701	136830	24.596	41376000
	81.822	127318	24.622	40076000
	81.891	79.3	24.648	38180000
	81.912	143037	24.674	36212000
	81.985	236821	24.7	35008000
	81.985	12292.6	24.726	32628000
	82.054	42.12	24.752	32844000
	82.089	34799.8	24.778	33888000
	82.124	9993.38	24.804	33380000
	82.134	49036.1	24.83	32584000
	82.189	1831.14	24.856	31900000
	82.264	548297	24.882	32500000
	82.268	55073.4	24.908	33320000
	82.304	50445.3	24.934	32692000
	82.359	16685.9	24.96	32040000
	82.503	43523.3	24.986	31400000
	82.538	19037	25.012	31252000
	82.577	18874.8	25.038	32268000
	82.577	36848.9	25.064	31740000
	82.594	223253	25.09	31288000
	82.608	10908.4	25.116	32204000
	82.669	22443.3	25.142	32228000
	82.729	102661	25.168	32336000
	82.742	38991.2	25.194	32280000
	82.757	991.26	25.22	32208000
	82.819	3816.99	25.246	32080000
	82.891	80418.2	25.272	32092000
	82.926	31826.3	25.298	32744000
	82.957	3186.21	25.324	32948000
	82.99	732.71	25.35	33928000
	83.047	427.16	25.376	36972000
	83.061	5565.84	25.402	39572000
	83.17	133908	25.428	41996000
	83.249	61098.9	25.454	48300000
	83.271	152696	25.48	54112000
	83.323	308490	25.506	62640000
	83.389	7194.83	25.532	69812000
	83.413	117756	25.558	77468000
	83.448	99088.9	25.584	77296000
	83.458	61929	25.61	72848000
	83.492	303444	25.636	62176000
	83.574	78987.9	25.662	56924000
	83.601	245345	25.688	51432000
	83.601	6469.84	25.714	48560000
	83.622	54095.8	25.74	47248000
	83.661	36853.6	25.766	53476000
	83.708	71095	25.792	58552000
	83.86	7609.28	25.818	63160000
	83.862	2829.33	25.844	69212000
	83.934	22634.7	25.87	71456000
	83.951	44876.4	25.896	67848000
	83.964	4354.11	25.922	58468000
	84.026	243828	25.948	53192000
	84.078	99347.6	25.974	48388000
	84.085	3025.06	26	43572000
	84.113	231643	26.026	42500000
	84.16	10580.9	26.052	41432000
	84.227	2499.34	26.078	41040000
	84.292	12337.8	26.104	43020000
	84.505	6390.77	26.13	39976000
	84.581	36154.6	26.156	37132000
	84.604	6556.63	26.182	37452000
	84.678	218640	26.208	36360000
	84.699	80.18	26.234	32128000
	84.743	4508.19	26.26	33200000
	84.763	31033.6	26.286	30508000
	84.802	84097.9	26.312	31380000
	84.98	90038.1	26.338	32836000
	85.062	3908.74	26.364	28428000
	85.07	384.1	26.39	30328000
	85.215	29976.3	26.416	31080000
	85.248	15419.1	26.442	33276000
	85.263	74029.3	26.468	31896000
	85.317	27091.7	26.494	35872000
	85.318	76336.1	26.52	33580000
	85.352	42265	26.546	38016000
	85.352	784.57	26.572	37860000
	85.379	17944	26.598	39256000
	85.431	2188.38	26.624	37036000
	85.451	43928.8	26.65	36164000
	85.451	1151.47	26.676	37592000
	85.513	151630	26.702	33928000
	85.528	7371.66	26.728	33744000
	85.635	4924.88	26.754	33752000
	85.666	28856.6	26.78	33016000
	85.669	13279.6	26.806	32080000
	85.704	14607.2	26.832	30444000
	85.748	528724	26.858	31120000
	85.755	7966.04	26.884	32352000
	85.877	128.88	26.91	31828000
	85.934	75314.9	26.936	29988000
	85.971	1159.33	26.962	29672000
	86.03	271.89	26.988	30568000
	86.05	200073	27.014	29372000
	86.115	20255.6	27.04	29940000
	86.119	21869	27.066	31464000
	86.164	169.67	27.092	33448000
	86.188	8942.71	27.118	32280000
	86.198	5700.18	27.144	32868000
	86.253	72345.7	27.17	33668000
	86.307	412016	27.196	36428000
	86.366	55156.9	27.222	41472000
	86.421	1035.76	27.248	47948000
	86.614	548.45	27.274	52548000
	86.668	9619.82	27.3	57660000
	86.781	63880.6	27.326	62252000
	86.802	10704.3	27.352	63664000
	86.93	20.79	27.378	59788000
	86.985	25065.6	27.404	58048000
	86.995	1197.38	27.43	57812000
	87.016	8749.36	27.456	57508000
	87.019	52804.1	27.482	58468000
	87.049	54771.7	27.508	62708000
	87.098	39666.2	27.534	68640000
	87.119	7660.39	27.56	69652000
	87.239	174353	27.586	65168000
	87.239	215304	27.612	57800000
	87.306	187627	27.638	50016000
	87.328	28149.7	27.664	43400000
	87.359	45172.9	27.69	39476000
	87.4	56972.6	27.716	36048000
	87.469	18848.8	27.742	33448000
	87.503	82272	27.768	32952000
	87.567	20714	27.794	31896000
	87.656	5035.02	27.82	31540000
	87.677	1126.8	27.846	28992000
	87.763	4974.07	27.872	28488000
	87.809	3418.24	27.898	29664000
	87.963	3138.85	27.924	29840000
	87.987	264401	27.95	29444000
	88.004	37247.8	27.976	30164000
	88.052	258.35	28.002	28816000
	88.078	250765	28.028	29528000
	88.138	20221.5	28.054	28516000
	88.165	11224.6	28.08	29192000
	88.182	52754.9	28.106	27700000
	88.205	244037	28.132	29364000
	88.278	157281	28.158	30984000
	88.333	102279	28.184	32216000
	88.364	125466	28.21	32448000
	88.397	16342.9	28.236	38856000
	88.454	101427	28.262	41896000
	88.454	207761	28.288	46180000
	88.467	5762.71	28.314	50660000
	88.632	80355.4	28.34	56068000
	88.655	85508.7	28.366	60816000
	88.669	15762.5	28.392	57908000
	88.676	756.85	28.418	55396000
	88.708	169.92	28.444	49712000
	88.793	313959	28.47	44800000
	88.851	341673	28.496	38920000
	88.886	19307.5	28.522	37540000
	88.896	107877	28.548	37420000
	88.977	196251	28.574	35524000
	89.004	41096.6	28.6	34816000
	89.025	77814.4	28.626	33448000
	89.029	54554.9	28.652	31984000
	89.049	1130.12	28.678	31992000
	89.157	66513.7	28.704	34416000
	89.232	71973.1	28.73	35808000
	89.262	1336.28	28.756	36956000
	89.262	70483.1	28.782	43444000
	89.263	71486	28.808	44672000
	89.335	29327.9	28.834	45788000
	89.365	21531.4	28.86	45184000
	89.4	5227.53	28.886	43128000
	89.426	23269.5	28.912	44148000
	89.478	13518.3	28.938	43924000
	89.513	1265.02	28.964	41560000
	89.53	22663.3	28.99	39068000
	89.56	130505	29.016	39984000
	89.715	13100.5	29.042	36780000
	89.745	13585.6	29.068	32960000
	89.801	23895	29.094	32056000
	89.815	1309.98	29.12	31348000
	89.935	1011.74	29.146	30596000
	89.979	76593.6	29.172	29100000
			29.198	28884000
			29.224	28844000
			29.25	30248000
			29.276	34416000
			29.302	37432000
			29.328	40564000
			29.354	45212000
			29.38	50680000
			29.406	57668000
			29.432	63544000
			29.458	63660000
			29.484	61792000
			29.51	56616000
			29.536	52096000
			29.562	45848000
			29.588	41640000
			29.614	40184000
			29.64	40980000
			29.666	41372000
			29.692	37636000
			29.718	35388000
			29.744	34184000
			29.77	33168000
			29.796	32596000
			29.822	32236000
			29.848	31088000
			29.874	29836000
			29.9	28268000
			29.926	27544000
			29.952	29188000
			29.978	29996000
			30.004	31060000
			30.03	34572000
			30.056	36448000
			30.082	38716000
			30.108	39256000
			30.134	38440000
			30.16	35736000
			30.186	32660000
			30.212	31128000
			30.238	29312000
			30.264	28644000
			30.29	29588000
			30.316	30528000
			30.342	29620000
			30.368	28992000
			30.394	27692000
			30.42	26968000
			30.446	27320000
			30.472	27228000
			30.498	26788000
			30.524	26664000
			30.55	26848000
			30.576	26020000
			30.602	26292000
			30.628	26392000
			30.654	25060000
			30.68	25600000
			30.706	24740000
			30.732	25472000
			30.758	24940000
			30.784	25632000
			30.81	25352000
			30.836	24572000
			30.862	25428000
			30.888	25936000
			30.914	26092000
			30.94	24804000
			30.966	25724000
			30.992	26036000
			31.018	25360000
			31.044	28204000
			31.07	27044000
			31.096	25848000
			31.122	25908000
			31.148	26144000
			31.174	26520000
			31.2	26100000
			31.226	24976000
			31.252	24828000
			31.278	25492000
			31.304	25508000
			31.33	24320000
			31.356	23756000
			31.382	23784000
			31.408	25276000
			31.434	27376000
			31.46	26424000
			31.486	28112000
			31.512	26528000
			31.538	25888000
			31.564	26232000
			31.59	24116000
			31.616	24116000
			31.642	23628000
			31.668	26032000
			31.694	24424000
			31.72	25560000
			31.746	25788000
			31.772	24116000
			31.798	24308000
			31.824	23448000
			31.85	25640000
			31.876	24872000
			31.902	24072000
			31.928	28608000
			31.954	29588000
			31.98	29308000
			32.006	30884000
			32.032	33636000
			32.058	36568000
			32.084	36144000
			32.11	36852000
			32.136	36192000
			32.162	37732000
			32.188	38892000
			32.214	38004000
			32.24	39980000
			32.266	39052000
			32.292	36636000
			32.318	35836000
			32.344	33252000
			32.37	32708000
			32.396	29176000
			32.422	27108000
			32.448	27796000
			32.474	26316000
			32.5	25324000
			32.526	25132000
			32.552	25604000
			32.578	26888000
			32.604	26372000
			32.63	27356000
			32.656	27872000
			32.682	27308000
			32.708	26560000
			32.734	25376000
			32.76	25312000
			32.786	24848000
			32.812	25656000
			32.838	25384000
			32.864	24704000
			32.89	25516000
			32.916	24276000
			32.942	23920000
			32.968	25064000
			32.994	26476000
			33.02	27544000
			33.046	28180000
			33.072	28176000
			33.098	29300000
			33.124	32400000
			33.15	33596000
			33.176	32336000
			33.202	32028000
			33.228	33244000
			33.254	33072000
			33.28	31612000
			33.306	30416000
			33.332	30324000
			33.358	28772000
			33.384	26512000
			33.41	24704000
			33.436	25308000
			33.462	26752000
			33.488	27256000
			33.514	27232000
			33.54	29776000
			33.566	32984000
			33.592	35984000
			33.618	36720000
			33.644	36468000
			33.67	38092000
			33.696	36252000
			33.722	33972000
			33.748	31264000
			33.774	30368000
			33.8	28100000
			33.826	26644000
			33.852	27856000
			33.878	29876000
			33.904	31372000
			33.93	35040000
			33.956	34088000
			33.982	35316000
			34.008	33648000
			34.034	30168000
			34.06	30332000
			34.086	27424000
			34.112	26196000
			34.138	24968000
			34.164	23820000
			34.19	23256000
			34.216	24048000
			34.242	23316000
			34.268	22600000
			34.294	25508000
			34.32	24796000
			34.346	27716000
			34.372	28396000
			34.398	29048000
			34.424	29896000
			34.45	28776000
			34.476	27148000
			34.502	28456000
			34.528	29056000
			34.554	27220000
			34.58	26212000
			34.606	26404000
			34.632	27704000
			34.658	29364000
			34.684	30600000
			34.71	32512000
			34.736	34224000
			34.762	35024000
			34.788	33640000
			34.814	30828000
			34.84	31304000
			34.866	28512000
			34.892	25960000
			34.918	24524000
			34.944	24036000
			34.97	23944000
			34.996	23972000
			35.022	25256000
			35.048	25584000
			35.074	29160000
			35.1	33020000
			35.126	36232000
			35.152	40748000
			35.178	44992000
			35.204	49924000
			35.23	53556000
			35.256	55616000
			35.282	54052000
			35.308	44108000
			35.334	38660000
			35.36	37448000
			35.386	31784000
			35.412	27268000
			35.438	25348000
			35.464	24228000
			35.49	23044000
			35.516	20808000
			35.542	20568000
			35.568	21960000
			35.594	22152000
			35.62	21836000
			35.646	20928000
			35.672	21420000
			35.698	21916000
			35.724	20608000
			35.75	20388000
			35.776	21256000
			35.802	20980000
			35.828	20840000
			35.854	21596000
			35.88	23916000
			35.906	26252000
			35.932	27680000
			35.958	30540000
			35.984	31840000
			36.01	29012000
			36.036	29716000
			36.062	30236000
			36.088	29356000
			36.114	30980000
			36.14	32456000
			36.166	33960000
			36.192	38364000
			36.218	41240000
			36.244	42248000
			36.27	41064000
			36.296	37456000
			36.322	34852000
			36.348	31748000
			36.374	28920000
			36.4	25772000
			36.426	24096000
			36.452	20884000
			36.478	20216000
			36.504	19744000
			36.53	20808000
			36.556	20876000
			36.582	20880000
			36.608	21400000
			36.634	19888000
			36.66	21088000
			36.686	23924000
			36.712	24196000
			36.738	24000000
			36.764	25032000
			36.79	23548000
			36.816	22664000
			36.842	21832000
			36.868	23740000
			36.894	24480000
			36.92	22732000
			36.946	26172000
			36.972	22544000
			36.998	27172000
			37.024	25440000
			37.05	24912000
			37.076	23104000
			37.102	21808000
			37.128	23036000
			37.154	20588000
			37.18	20744000
			37.206	21440000
			37.232	19060000
			37.258	20852000
			37.284	19696000
			37.31	18928000
			37.336	21928000
			37.362	20860000
			37.388	20572000
			37.414	19552000
			37.44	21476000
			37.466	23012000
			37.492	21512000
			37.518	21588000
			37.544	21228000
			37.57	20892000
			37.596	20720000
			37.622	20640000
			37.648	19700000
			37.674	18324000
			37.7	17864000
			37.726	19824000
			37.752	20560000
			37.778	19968000
			37.804	19168000
			37.83	19692000
			37.856	19968000
			37.882	19792000
			37.908	20124000
			37.934	21276000
			37.96	21268000
			37.986	19972000
			38.012	20468000
			38.038	20996000
			38.064	21708000
			38.09	22920000
			38.116	23208000
			38.142	22980000
			38.168	22056000
			38.194	21604000
			38.22	21508000
			38.246	21000000
			38.272	20432000
			38.298	20592000
			38.324	20632000
			38.35	19656000
			38.376	19076000
			38.402	20564000
			38.428	21628000
			38.454	22276000
			38.48	22672000
			38.506	23648000
			38.532	23028000
			38.558	23116000
			38.584	23408000
			38.61	22344000
			38.636	21008000
			38.662	21772000
			38.688	20408000
			38.714	19176000
			38.74	19760000
			38.766	19964000
			38.792	23420000
			38.818	25908000
			38.844	27784000
			38.87	29836000
			38.896	32060000
			38.922	32868000
			38.948	33444000
			38.974	32248000
			39	30048000
			39.026	28972000
			39.052	27976000
			39.078	25948000
			39.104	25120000
			39.13	21524000
			39.156	22792000
			39.182	22060000
			39.208	20140000
			39.234	20412000
			39.26	19024000
			39.286	18600000
			39.312	17280000
			39.338	17244000
			39.364	17920000
			39.39	17880000
			39.416	18700000
			39.442	21508000
			39.468	18532000
			39.494	18816000
			39.52	23044000
			39.546	24804000
			39.572	22824000
			39.598	21768000
			39.624	20348000
			39.65	17284000
			39.676	19488000
			39.702	18416000
			39.728	18336000
			39.754	17408000
			39.78	17340000
			39.806	16828000
			39.832	16456000
			39.858	17016000
			39.884	16968000
			39.91	17488000
			39.936	17672000
			39.962	16632000
			39.988	16592000
			40.014	18060000
			40.04	18104000
			40.066	17436000
			40.092	17932000
			40.118	18968000
			40.144	20344000
			40.17	21988000
			40.196	22112000
			40.222	22000000
			40.248	22276000
			40.274	21592000
			40.3	21492000
			40.326	20164000
			40.352	20648000
			40.378	19720000
			40.404	18648000
			40.43	19012000
			40.456	18192000
			40.482	17348000
			40.508	17864000
			40.534	17704000
			40.56	16832000
			40.586	16540000
			40.612	16664000
			40.638	17088000
			40.664	16396000
			40.69	16504000
			40.716	17256000
			40.742	16520000
			40.768	16900000
			40.794	18032000
			40.82	18112000
			40.846	17556000
			40.872	17408000
			40.898	18300000
			40.924	18968000
			40.95	19424000
			40.976	20560000
			41.002	20880000
			41.028	21900000
			41.054	21392000
			41.08	20392000
			41.106	20000000
			41.132	20560000
			41.158	20848000
			41.184	19688000
			41.21	19728000
			41.236	19944000
			41.262	19988000
			41.288	17932000
			41.314	19224000
			41.34	19748000
			41.366	19744000
			41.392	19248000
			41.418	21480000
			41.444	22524000
			41.47	24864000
			41.496	24644000
			41.522	23708000
			41.548	22304000
			41.574	21292000
			41.6	21568000
			41.626	20172000
			41.652	19960000
			41.678	19592000
			41.704	18904000
			41.73	18684000
			41.756	17944000
			41.782	17772000
			41.808	17928000
			41.834	17992000
			41.86	17204000
			41.886	17324000
			41.912	17364000
			41.938	15964000
			41.964	16328000
			41.99	17396000
			42.016	18624000
			42.042	16844000
			42.068	17960000
			42.094	16968000
			42.12	18092000
			42.146	18720000
			42.172	21392000
			42.198	25084000
			42.224	28336000
			42.25	30864000
			42.276	36192000
			42.302	39400000
			42.328	42744000
			42.354	41040000
			42.38	37936000
			42.406	32180000
			42.432	31228000
			42.458	28884000
			42.484	26068000
			42.51	23160000
			42.536	20828000
			42.562	18556000
			42.588	18900000
			42.614	17464000
			42.64	15992000
			42.666	15916000
			42.692	17108000
			42.718	16628000
			42.744	17300000
			42.77	17132000
			42.796	16964000
			42.822	18792000
			42.848	20548000
			42.874	20840000
			42.9	21460000
			42.926	22556000
			42.952	25476000
			42.978	28272000
			43.004	27836000
			43.03	27712000
			43.056	27476000
			43.082	28180000
			43.108	30476000
			43.134	31224000
			43.16	31532000
			43.186	30316000
			43.212	30576000
			43.238	29584000
			43.264	27116000
			43.29	24500000
			43.316	22472000
			43.342	21864000
			43.368	20908000
			43.394	21192000
			43.42	21660000
			43.446	22720000
			43.472	24804000
			43.498	27804000
			43.524	29848000
			43.55	31860000
			43.576	35096000
			43.602	36408000
			43.628	37272000
			43.654	37772000
			43.68	33536000
			43.706	29448000
			43.732	27668000
			43.758	26156000
			43.784	22856000
			43.81	20192000
			43.836	19696000
			43.862	19436000
			43.888	21008000
			43.914	20884000
			43.94	21440000
			43.966	20796000
			43.992	21144000
			44.018	21408000
			44.044	21228000
			44.07	21568000
			44.096	21980000
			44.122	22392000
			44.148	23224000
			44.174	24016000
			44.2	24344000
			44.226	23456000
			44.252	24188000
			44.278	24532000
			44.304	20292000
			44.33	22104000
			44.356	20744000
			44.382	22172000
			44.408	18416000
			44.434	19364000
			44.46	22776000
			44.486	19468000
			44.512	19316000
			44.538	22680000
			44.564	22696000
			44.59	21028000
			44.616	18376000
			44.642	21548000
			44.668	18368000
			44.694	18088000
			44.72	19796000
			44.746	17764000
			44.772	18124000
			44.798	18456000
			44.824	18664000
			44.85	21504000
			44.876	20332000
			44.902	21540000
			44.928	21232000
			44.954	21300000
			44.98	20672000
			45.006	19004000
			45.032	19156000
			45.058	19900000
			45.084	20104000
			45.11	20184000
			45.136	19912000
			45.162	18300000
			45.188	18068000
			45.214	18272000
			45.24	19440000
			45.266	21112000
			45.292	23472000
			45.318	26048000
			45.344	26472000
			45.37	29016000
			45.396	30816000
			45.422	31092000
			45.448	30296000
			45.474	27868000
			45.5	28180000
			45.526	27612000
			45.552	24476000
			45.578	23204000
			45.604	22292000
			45.63	21560000
			45.656	22484000
			45.682	22220000
			45.708	21676000
			45.734	21376000
			45.76	20324000
			45.786	20728000
			45.812	21752000
			45.838	21920000
			45.864	22084000
			45.89	21368000
			45.916	21476000
			45.942	20528000
			45.968	19876000
			45.994	20200000
			46.02	18532000
			46.046	17904000
			46.072	17764000
			46.098	17440000
			46.124	17504000
			46.15	18644000
			46.176	18448000
			46.202	18640000
			46.228	19764000
			46.254	19940000
			46.28	21444000
			46.306	22140000
			46.332	20848000
			46.358	19776000
			46.384	19140000
			46.41	18860000
			46.436	19500000
			46.462	19624000
			46.488	17376000
			46.514	16796000
			46.54	16532000
			46.566	17252000
			46.592	17016000
			46.618	17136000
			46.644	16572000
			46.67	16432000
			46.696	15400000
			46.722	16024000
			46.748	15200000
			46.774	15064000
			46.8	16140000
			46.826	15968000
			46.852	15716000
			46.878	16788000
			46.904	17916000
			46.93	21128000
			46.956	23404000
			46.982	20380000
			47.008	21816000
			47.034	21916000
			47.06	20696000
			47.086	19180000
			47.112	20952000
			47.138	18892000
			47.164	19184000
			47.19	18548000
			47.216	20796000
			47.242	18776000
			47.268	18604000
			47.294	17704000
			47.32	18448000
			47.346	18748000
			47.372	17064000
			47.398	18600000
			47.424	17724000
			47.45	17496000
			47.476	15748000
			47.502	15560000
			47.528	15100000
			47.554	13956000
			47.58	15388000
			47.606	16832000
			47.632	16196000
			47.658	17540000
			47.684	16952000
			47.71	19396000
			47.736	18360000
			47.762	19136000
			47.788	18092000
			47.814	17380000
			47.84	18744000
			47.866	20104000
			47.892	17308000
			47.918	17148000
			47.944	17364000
			47.97	17720000
			47.996	16896000
			48.022	15232000
			48.048	15720000
			48.074	17088000
			48.1	16960000
			48.126	17204000
			48.152	17352000
			48.178	17304000
			48.204	18168000
			48.23	18064000
			48.256	17800000
			48.282	17688000
			48.308	16716000
			48.334	17200000
			48.36	19716000
			48.386	22704000
			48.412	25020000
			48.438	26760000
			48.464	31132000
			48.49	34544000
			48.516	35652000
			48.542	36660000
			48.568	34272000
			48.594	30784000
			48.62	30304000
			48.646	28580000
			48.672	26024000
			48.698	24700000
			48.724	22112000
			48.75	19860000
			48.776	17708000
			48.802	16988000
			48.828	16872000
			48.854	17424000
			48.88	17644000
			48.906	18432000
			48.932	18132000
			48.958	18760000
			48.984	18540000
			49.01	17860000
			49.036	17920000
			49.062	17632000
			49.088	17744000
			49.114	18112000
			49.14	18552000
			49.166	16224000
			49.192	16392000
			49.218	15668000
			49.244	14892000
			49.27	15584000
			49.296	14236000
			49.322	13120000
			49.348	12900000
			49.374	12592000
			49.4	12332000
			49.426	12164000
			49.452	12044000
			49.478	12380000
			49.504	11784000
			49.53	13308000
			49.556	11664000
			49.582	13420000
			49.608	12624000
			49.634	13656000
			49.66	13236000
			49.686	11512000
			49.712	10856000
			49.738	12672000
			49.764	12560000
			49.79	13896000
			49.816	12716000
			49.842	12320000
			49.868	13864000
			49.894	12392000
			49.92	14104000
			49.946	13240000
			49.972	12936000
			49.998	13296000
			50.024	13396000
			50.05	13840000
			50.076	14352000
			50.102	15084000
			50.128	14980000
			50.154	15804000
			50.18	15260000
			50.206	16916000
			50.232	18664000
			50.258	18652000
			50.284	21060000
			50.31	21232000
			50.336	22456000
			50.362	21060000
			50.388	21052000
			50.414	21284000
			50.44	20580000
			50.466	18776000
			50.492	17168000
			50.518	16176000
			50.544	14556000
			50.57	15020000
			50.596	15116000
			50.622	14748000
			50.648	14500000
			50.674	13784000
			50.7	14420000
			50.726	13584000
			50.752	13548000
			50.778	13392000
			50.804	13424000
			50.83	13128000
			50.856	13280000
			50.882	14932000
			50.908	15960000
			50.934	16156000
			50.96	16104000
			50.986	16384000
			51.012	19380000
			51.038	20864000
			51.064	21368000
			51.09	19936000
			51.116	17984000
			51.142	17980000
			51.168	18668000
			51.194	17800000
			51.22	15976000
			51.246	16080000
			51.272	15716000
			51.298	15740000
			51.324	16580000
			51.35	17040000
			51.376	17068000
			51.402	18416000
			51.428	20256000
			51.454	19540000
			51.48	19664000
			51.506	19048000
			51.532	17532000
			51.558	17560000
			51.584	17524000
			51.61	17760000
			51.636	16216000
			51.662	17400000
			51.688	16556000
			51.714	15480000
			51.74	15912000
			51.766	15872000
			51.792	14244000
			51.818	14584000
			51.844	14680000
			51.87	16288000
			51.896	15944000
			51.922	15420000
			51.948	14800000
			51.974	15032000
			52	14472000
			52.026	14000000
			52.052	15312000
			52.078	13960000
			52.104	14960000
			52.13	13928000
			52.156	13604000
			52.182	13048000
			52.208	15560000
			52.234	13436000
			52.26	14560000
			52.286	13736000
			52.312	15592000
			52.338	14876000
			52.364	16444000
			52.39	17596000
			52.416	16120000
			52.442	18488000
			52.468	19396000
			52.494	18572000
			52.52	19460000
			52.546	20836000
			52.572	21416000
			52.598	21024000
			52.624	20100000
			52.65	22528000
			52.676	22388000
			52.702	20836000
			52.728	17808000
			52.754	16768000
			52.78	15416000
			52.806	16284000
			52.832	15444000
			52.858	15652000
			52.884	14880000
			52.91	14256000
			52.936	14748000
			52.962	14332000
			52.988	14328000
			53.014	14832000
			53.04	14616000
			53.066	15844000
			53.092	16272000
			53.118	15712000
			53.144	14868000
			53.17	15108000
			53.196	15540000
			53.222	15356000
			53.248	15324000
			53.274	14948000
			53.3	15956000
			53.326	15048000
			53.352	14556000
			53.378	14444000
			53.404	14168000
			53.43	15468000
			53.456	15088000
			53.482	13312000
			53.508	13744000
			53.534	13348000
			53.56	12676000
			53.586	13420000
			53.612	13068000
			53.638	13016000
			53.664	13368000
			53.69	13432000
			53.716	12976000
			53.742	12460000
			53.768	13384000
			53.794	13632000
			53.82	13424000
			53.846	12880000
			53.872	12240000
			53.898	13016000
			53.924	13812000
			53.95	14600000
			53.976	14356000
			54.002	13916000
			54.028	14080000
			54.054	13924000
			54.08	13328000
			54.106	12312000
			54.132	11764000
			54.158	12980000
			54.184	14464000
			54.21	14188000
			54.236	13844000
			54.262	13320000
			54.288	12820000
			54.314	12632000
			54.34	12588000
			54.366	12628000
			54.392	12428000
			54.418	12576000
			54.444	11636000
			54.47	10980000
			54.496	10788000
			54.522	11720000
			54.548	11980000
			54.574	13056000
			54.6	13112000
			54.626	12200000
			54.652	11788000
			54.678	13688000
			54.704	14320000
			54.73	13688000
			54.756	12568000
			54.782	11544000
			54.808	12080000
			54.834	12372000
			54.86	11676000
			54.886	11136000
			54.912	10412000
			54.938	11244000
			54.964	12604000
			54.99	11024000
			55.016	11664000
			55.042	11072000
			55.068	10644000
			55.094	11516000
			55.12	11756000
			55.146	11136000
			55.172	11968000
			55.198	12000000
			55.224	12644000
			55.25	12080000
			55.276	12668000
			55.302	13452000
			55.328	13412000
			55.354	13328000
			55.38	14240000
			55.406	13836000
			55.432	13516000
			55.458	12248000
			55.484	14476000
			55.51	15052000
			55.536	14552000
			55.562	14732000
			55.588	16348000
			55.614	14968000
			55.64	13480000
			55.666	12764000
			55.692	12948000
			55.718	13736000
			55.744	13392000
			55.77	12728000
			55.796	12940000
			55.822	12192000
			55.848	11672000
			55.874	11936000
			55.9	11888000
			55.926	11500000
			55.952	10904000
			55.978	10944000
			56.004	11156000
			56.03	11888000
			56.056	11752000
			56.082	11120000
			56.108	12112000
			56.134	11900000
			56.16	10580000
			56.186	11392000
			56.212	11932000
			56.238	11840000
			56.264	11472000
			56.29	11320000
			56.316	11920000
			56.342	11844000
			56.368	10932000
			56.394	11460000
			56.42	11816000
			56.446	11424000
			56.472	11612000
			56.498	11344000
			56.524	11440000
			56.55	11676000
			56.576	11584000
			56.602	12204000
			56.628	13532000
			56.654	13456000
			56.68	12584000
			56.706	12848000
			56.732	13700000
			56.758	12528000
			56.784	11732000
			56.81	12256000
			56.836	12520000
			56.862	13032000
			56.888	13724000
			56.914	14336000
			56.94	13848000
			56.966	13012000
			56.992	13224000
			57.018	12580000
			57.044	13280000
			57.07	13092000
			57.096	13008000
			57.122	13256000
			57.148	12532000
			57.174	12520000
			57.2	13152000
			57.226	11672000
			57.252	11548000
			57.278	12544000
			57.304	11012000
			57.33	11152000
			57.356	11736000
			57.382	12464000
			57.408	11492000
			57.434	13664000
			57.46	12420000
			57.486	11904000
			57.512	12420000
			57.538	10132000
			57.564	10352000
			57.59	10892000
			57.616	10308000
			57.642	11072000
			57.668	10800000
			57.694	10680000
			57.72	10400000
			57.746	10832000
			57.772	10956000
			57.798	10072000
			57.824	11300000
			57.85	10680000
			57.876	9260000
			57.902	11156000
			57.928	11028000
			57.954	11688000
[truncated: 1,753 more rows]

[truncated: 9 more sheets: Supplementary Figure 2, Supplementary Figure 11c, Supplementary Figure 12a, Supplementary Figure 12b, Supplementary Figure 12c, Supplementary Figure 12d, Supplementary Figure 14, Supplementary Figure 15, Supplementary Figure 17]
